# Supplementary material for: Comparative sphingolipidomics of disease-causing trypanosomatids reveal unique lifecycle- and taxonomy-specific lipid chemistries
Source: Sci Rep. 2017 Oct 19;7:13617. doi: 10.1038/s41598-017-13931-x (PMC5648825; doi:10.1038/s41598-017-13931-x)
Supplement: Supplementary file 2 — Supplementary Table S2 [file 41598_2017_13931_MOESM2_ESM.xlsx]

## Sheet: Sheet1
sample name	L. donovani_m_1	L. donovani_m_2	L. donovani_m_3	L. donovani_m_4	T. brucei brucei_i_1	T. brucei brucei_i_2	T. brucei brucei_m_1	T. brucei brucei_m_2	T. brucei brucei invivo_m_1	T. brucei brucei invivo_m_2	T. brucei brucei invivo_m_3	T. brucei rhodosiense_m_1	T. brucei rhodosiense_m_2	T. brucei rhodosiense_m_3	T. brucei rhodosiense invivo_m_1	T. brucei rhodosiense invivo_m_2	T. congolense invivo_m_1	T. congolense invivo_m_2	T. congolense invivo_m_3	T. cruzi (y)_i_1	T. cruzi (y)_i_2	T. cruzi (y)_i_3	T. cruzi (y)_i_4	T. cruzi (y)_i_5	T. cruzi (y)_i_6	T. cruzi (y)_m_2	T. cruzi (y)_m_3	T. cruzi (y)_m_4	T. cruzi (y)_m_5	T. evansi invivo_m_1	T. evansi invivo_m_2	T. evansi invivo_m_3	T. evansi invivo_m_4	T. rangeli_i_1	T. rangeli_i_2	T. rangeli_i_3	T. rangeli_i_4	T. rangeli_i_5	T. rangeli_i_6	T. vivax invivo_m_1	T. vivax invivo_m_2	T. vivax invivo_m_3
16:0/ d16:0 Cer	0.00461521	0.00513812	0	0.00568334	0.12123	0.106677	0	0.00307409	0.00592456	0.00950803	0.0044272	0.00372828	0.00360556	0	0.00606634	0.00475396	0.00777182	0.00331663	0	0.0102387	0.0130956	0.0104106	0.0123549	0.00597498	0.00779751	0.00770722	0.0111591	0.00834276	0.00713448	0.0080933	0.00243926	0.00150997	0.00502993	0.0377967	0.0353132	0.0446082	0.0758818	0.0724481	0.0537478	0	0.011154	0
18:0/ d16:0 Cer	0.0427935	0.0452701	0.0437014	0.0384932	0.129607	0.123952	0.0107238	0.0124668	0.0151876	0.0283654	0.0151735	0.0142948	0.0126358	0.0112875	0.0173452	0.0167635	0.0180297	0.0225111	0.0170865	0.0386586	0.0379992	0.0343384	0.0352874	0.03263	0.0341297	0.0688474	0.0765359	0.0664242	0.0653465	0.0198317	0.0102058	0.0112733	0.0155488	0.0702734	0.0749225	0.0696832	0.0623583	0.0651881	0.069173	0.025211	0.0186432	0.0224098
22:0/ d16:0 Cer	0.00487854	0	0.00488878	0	0	0	0	0	0	0	0	0	0	0	0	0	0	0	0	0.00423085	0.00342053	0	0	0	0	0	0	0	0	0	0	0	0	0	0	0.00989966	0	0	0	0	0	0
22:1/ d16:0 Cer	0.0018868	0.00478541	0	0	0	0	0	0	0	0	0	0	0	0	0	0	0	0	0	0	0.00274773	0.00411097	0	0	0	0	0	0	0	0	0	0	0	0.00769423	0	0.00988955	0.00834276	0	0.0085324	0	0	0
24:0/ d16:0 Cer	0	0.00415934	0	0	0	0.00972641	0	0	0.00430118	0	0.0015843	0	0.00320937	0	0	0.00184662	0	0	0	0.00383407	0.00569213	0.00481666	0.00776539	0	0	0.00514784	0	0.00712747	0.0094817	0	0	0	0	0.00953954	0.018819	0.0155728	0.0147877	0.00944472	0.0111283	0	0	0.00860243
24:1/ d16:0 Cer	0	0	0	0	0	0	0	0	0	0	0	0	0	0	0.00294619	0	0	0	0	0.00509904	0.00611559	0.00535726	0.00568334	0.00627698	0.00504977	0.00350714	0.0029648	0.00504977	0.00706405	0	0	0	0	0	0	0.0134233	0	0.00839057	0	0	0	0
16:0/ d16:1 Cer	0.0277873	0.0240021	0.0271895	0.0276206	0.0342035	0.0403682	0.0240008	0.0207834	0.0163671	0.0239156	0.0161053	0.0269956	0.0209654	0.0258203	0.0176727	0.016392	0.0659135	0.0867652	0.0684375	0.0185083	0.0202969	0.0129152	0.0182652	0.0171111	0.0177761	0.00972641	0.0127939	0.0101179	0.00937564	0.0200266	0.0237053	0.0225657	0.0233281	0.0267942	0	0.0176823	0.02033	0.0194732	0.0175753	0.0592695	0.0477221	0.0576448
18:0/ d16:1 Cer	0.0976575	0.096654	0.0973596	0.0922552	0.0103856	0.00716944	0.0131118	0.0115803	0.00675283	0.00990471	0.00572716	0.00698576	0.00736213	0.00837864	0.00927375	0.00852653	0.0180782	0.018784	0.0201295	0.0150276	0.0164975	0.0148461	0.0164404	0.0161826	0.0156195	0.01506	0.0221476	0.0131195	0.0161077	0.0186589	0.0119553	0.0131157	0.0171384	0	0.0174529	0	0.00772018	0.0103447	0.0159427	0.0256251	0.0165101	0.0218711
22:0/ d16:1 Cer	0.00942351	0.00603328	0.00655749	0.00723885	0	0.00965934	0	0	0	0	0	0	0	0	0	0	0	0	0	0.0234183	0.0247567	0.0228806	0.0232256	0.0217185	0.0204633	0.00510884	0.0026533	0	0	0	0	0	0	0.0124355	0.0228437	0	0.00768122	0.0119288	0.00789312	0	0	0
22:1/ d16:1 Cer	0.00446096	0.00350714	0.00426616	0.00661821	0	0	0	0	0	0	0	0	0	0	0	0	0	0	0	0.00828864	0.00804993	0.00550457	0.0076486	0.00781033	0.0107464	0	0	0	0	0	0	0	0	0.00852653	0.0143676	0.0144191	0.0105029	0.00784227	0	0	0	0
24:0/ d16:1 Cer	0.00467976	0.0112925	0.0077525	0.00872937	0	0	0	0	0	0	0	0.00516723	0	0	0	0	0	0	0	0.0241684	0.0209549	0.0221453	0.021009	0.0204716	0.0221411	0.004899	0.00685571	0.00716246	0.0112159	0	0	0	0	0.0144872	0.0173222	0.019406	0.00712747	0.0155479	0.0208146	0.0107342	0.00496993	0.00558573
24:1/ d16:1 Cer	0.0101202	0.00817933	0.00762241	0.00605809	0	0	0	0	0	0.00274409	0	0.00406203	0	0	0	0	0.00791842	0.0054498	0	0.0284611	0.0297671	0.0337356	0.0257263	0.0278617	0.0260306	0	0.00466906	0.00530097	0	0	0	0	0	0.012977	0.0138823	0	0.010338	0.0143062	0.0197565	0	0	0
16:0/ d16:2 Cer	0.00391153	0	0.00360556	0	0	0	0	0	0	0	0	0	0	0	0	0	0	0	0	0	0	0	0	0	0	0	0	0	0	0	0	0	0	0	0.0119748	0	0	0	0.00800009	0	0	0
18:0/ d16:2 Cer	0.00577065	0.00707113	0	0.00564804	0	0.00476447	0	0.00346411	0	0	0	0.00594983	0	0.00294279	0	0.00166433	0.00583098	0.00259615	0	0.00260768	0	0	0	0	0	0	0.00320937	0	0	0.00333167	0	0	0	0.00655749	0.0098946	0.00856748	0.00695707	0.0110623	0.00831274	0.00690657	0	0
22:0/ d16:2 Cer	0	0.00407432	0	0	0	0	0	0	0	0	0	0	0	0	0	0	0	0	0	0	0.00317806	0	0	0	0	0	0	0.0036194	0	0	0	0	0	0.00985917	0.0130643	0	0.00692104	0.0098946	0.00713448	0	0	0
22:1/ d16:2 Cer	0.00926296	0.00791842	0.0129255	0.00826448	0	0	0	0	0	0	0	0	0	0	0	0	0	0	0	0.00309193	0.00298497	0.00715548	0.0105641	0.0112403	0.0104828	0.00605809	0.00309355	0.00586518	0.00420715	0	0	0	0	0.00983886	0	0.0114138	0.00985409	0.0126705	0.0170198	0	0	0
24:1/ d16:2 Cer	0.00504977	0.00198494	0.004858	0	0	0	0	0	0	0	0	0	0	0	0	0	0.00384709	0.00536659	0	0	0	0	0	0	0	0.0044272	0	0.00488878	0	0	0	0	0	0	0	0	0.00651157	0	0	0	0	0.00713448
14:0/ d18:0 Cer	0	0.00700006	0.0041473	0.00613192	0.0122722	0.0132904	0	0	0	0	0	0	0	0	0	0	0	0	0	0.00502993	0.00454974	0.00637186	0	0.0085908	0	0.00482703	0.00644985	0.00875225	0.00706405	0	0	0	0	0.00844995	0	0	0.00905551	0	0	0	0	0
15:0/ d18:0 Cer	0.00336155	0.00557677	0.00470108	0.00479585	0.00876367	0.0159315	0	0.00738925	0	0	0	0	0	0	0.00288618	0	0	0	0	0.00680446	0.00356371	0.00540373	0.00749006	0.00661821	0.00824024	0.00623703	0.00827052	0.00450557	0.00676023	0	0	0.00264764	0	0.010982	0	0.00878647	0	0	0	0	0	0
16:0/ d18:0 Cer	0.0470683	0.0416959	0.0446551	0.0450763	0.134373	0.129254	0.0264073	0.0175767	0.021278	0.0316828	0.0163461	0.0225909	0.0158359	0.0162014	0.0211454	0.0187495	0.0224389	0.0288146	0.0208902	0.0425249	0.0433418	0.0387596	0.0461539	0.0403252	0.0385833	0.0770172	0.0854367	0.0728704	0.0705229	0.0202488	0.0145551	0.0150069	0.024744	0.0681374	0.0754958	0.072847	0.0710677	0.070249	0.0806313	0.0378085	0.0253931	0.030227
16:1/ d18:0 Cer	0.0135347	0.0121946	0.0144147	0.010241	0.00989966	0.0112328	0	0	0	0	0	0	0.00435891	0	0.0025593	0	0	0	0	0.00322491	0.00594983	0.00336155	0.00875797	0.00661821	0.00745661	0.00470108	0.00497998	0	0.00529153	0	0	0.00134164	0	0	0	0	0.0120708	0	0	0	0	0
17:0/ d18:0 Cer	0.00847359	0.010574	0.0130559	0.0103085	0.0360088	0.0379526	0	0.00698576	0	0.00411097	0	0	0	0	0.00389873	0	0.0036194	0	0	0.00564804	0.00536659	0.0110338	0.00965934	0.0115275	0.0112722	0.00886014	0.00825842	0.00987943	0.012629	0.00393701	0.00419525	0	0.0037683	0	0.0179699	0.0158315	0	0	0.0099651	0	0.00555881	0
18:0/ d18:0 Cer	0.122354	0.124701	0.125152	0.124329	0.0285614	0.0218304	0.00880352	0	0	0.003821	0	0	0	0	0.00226936	0	0	0	0	0.0247856	0.0250189	0.0228331	0.0252389	0.0199107	0.0254229	0.0100241	0.0109094	0.0183708	0.0211165	0	0	0	0	0.0204975	0.0317944	0.0206916	0	0.0133533	0.0203118	0.00765514	0.00465834	0
18:1/ d18:0 Cer	0.027793	0.0286194	0.0266162	0.0295259	0.00888268	0	0	0	0	0.00427786	0	0	0	0	0	0	0.00568334	0	0.00597498	0.013626	0.013707	0.0115185	0.0193539	0.0151398	0.0130045	0	0.00454974	0	0.00709936	0	0	0	0	0	0.015036	0.0107338	0.00931142	0	0	0	0	0
20:0/ d18:0 Cer	0.0735447	0.0653815	0.0734579	0.0677556	0	0	0	0	0.00206398	0.00277309	0.00163401	0	0	0	0	0	0.00401249	0.00324038	0.00163707	0.00512838	0.00528207	0.00603328	0.00512838	0.00753001	0.0129119	0	0	0	0	0.00386006	0.000906642	0.000481664	0.000483735	0	0	0.011864	0	0	0.013989	0	0	0
20:1/ d18:0 Cer	0.032106	0.0298609	0.0329037	0.0285347	0	0	0	0	0	0	0	0	0	0	0	0	0	0	0	0.00238118	0.00269259	0.00460436	0.00657272	0	0	0	0	0	0	0	0	0	0	0	0	0	0	0	0	0	0	0
21:0/ d18:0 Cer	0.0200599	0.0153855	0.0197912	0.0147257	0	0	0	0	0	0	0	0	0	0	0	0	0	0	0	0.00480626	0.00602498	0.00860824	0	0.00877508	0.0055498	0	0	0	0	0	0	0	0	0	0	0	0.00676762	0	0.00807474	0	0	0
22:0/ d18:0 Cer	0.00993998	0.00553175	0.00622097	0.00874082	0	0	0	0	0	0	0	0	0	0	0	0	0	0	0	0.00721117	0.011086	0.0081671	0.00813643	0.0121869	0.0108259	0.00525359	0	0.00812413	0	0	0	0	0	0.0108632	0.0197739	0	0.0106788	0	0.0138004	0	0	0
22:1/ d18:0 Cer	0.0064962	0.00497998	0.00900568	0.0109032	0	0	0	0	0	0	0	0	0	0	0	0	0	0	0	0.0119266	0.0142485	0.0152416	0.0131691	0.0229726	0.0278105	0	0.00349286	0.00641097	0	0	0	0	0	0.0100771	0	0.0165178	0.0115454	0.0119815	0.00982869	0	0	0
23:0/ d18:0 Cer	0.0103832	0.00949224	0.0121816	0.0100594	0	0.0114693	0	0	0	0	0	0	0	0	0	0.00260385	0.00758295	0	0.00541297	0.00472231	0.00709231	0.00843218	0.00716246	0.00808711	0.0127308	0.00349286	0.00563918	0.0053198	0	0	0	0.00220227	0	0.00712045	0	0	0	0.00528207	0	0	0	0
24:0/ d18:0 Cer	0.00274591	0.00631669	0.00614007	0.00354966	0	0.00466906	0	0	0	0	0	0	0	0	0	0.00270925	0.00909408	0	0.00849716	0.0154115	0.0163537	0.0132454	0.0159564	0.0118578	0.0108748	0.0131328	0.0102851	0.0104595	0.0117255	0	0	0	0	0.008989	0.0142782	0.0136686	0.013848	0.0114977	0.0101613	0.00673058	0	0
24:1/ d18:0 Cer	0.00394969	0	0	0.0026096	0	0	0.0100902	0	0	0.0028302	0	0	0	0	0	0.00191833	0.00865459	0.00919796	0.00340588	0.0110419	0.0121228	0.0101383	0.008922	0.00957616	0.0116005	0	0.00530097	0.00934893	0.0109227	0	0	0	0	0	0.0128504	0.0120943	0.00700006	0	0.0139871	0	0	0
25:0/ d18:0 Cer	0.00378154	0	0.00788678	0	0.00956571	0	0	0	0	0	0	0	0	0	0	0	0.00446096	0	0.0076027	0.0132683	0.0120668	0.0178875	0.0121847	0.019329	0.0170693	0	0.00379474	0.00334665	0	0	0	0	0.00525359	0	0	0.00904446	0.0110135	0	0	0	0	0
26:0/ d18:0 Cer	0.0028775	0.0053759	0.00423085	0	0	0	0	0	0.00306758	0	0	0.00251197	0	0	0.00308545	0	0.00525359	0	0	0.0414073	0.0505791	0.0350812	0.0417564	0.0296084	0.038781	0.00772665	0	0.00591611	0.00716944	0	0	0	0	0.00655749	0.0167262	0.00736213	0.0256066	0.0198947	0.012786	0	0	0
26:1/ d18:0 Cer	0	0	0	0.00544062	0	0	0	0	0	0	0	0	0	0	0	0	0	0	0	0.00400001	0.00478541	0.0053759	0	0	0	0	0	0	0	0	0	0	0	0	0	0.00800633	0	0	0	0	0	0
27:0/ d18:0 Cer	0	0	0	0	0	0	0	0	0	0	0	0	0	0	0	0	0	0	0	0.0128664	0.0108756	0.010531	0.00732127	0.00704988	0.0153465	0	0	0.00444973	0.00349286	0	0	0	0	0	0	0	0	0	0	0	0	0.00760928
14:0/ d18:1 Cer	0.0273959	0.0276794	0.0336184	0.028573	0.0182399	0.0127045	0.00128452	0.0089723	0.00650389	0.00981851	0.00600004	0.0100441	0.0108733	0.00900568	0.0101762	0.00840843	0.0246882	0.0307958	0.0195473	0.0250541	0.0265783	0.0270339	0.0334887	0.0278879	0.0245931	0.0238764	0.0337726	0.0218845	0.0175348	0.00943412	0.00937564	0.0111475	0.00955001	0.011621	0	0	0.0133149	0.0111674	0.00850304	0.0241454	0.0184754	0.0191665
15:0/ d18:1 Cer	0.0146515	0.0166145	0.0141625	0.0180114	0.013315	0.0154501	0.0103797	0.00925216	0.00511862	0.00770722	0.00772018	0.0127978	0.00974695	0.00817322	0.00925216	0.00600004	0.0182592	0.027225	0.0173397	0.0191077	0.0195864	0.0267048	0.0260584	0.0258005	0.0250525	0.0201915	0.0283335	0.0214387	0.0156732	0.0143285	0.0131808	0.0102026	0.0102417	0	0	0.00994501	0.00832476	0	0	0.0135393	0.0115619	0.0212821
16:0/ d18:1 Cer	0.112952	0.111491	0.113018	0.111989	0.102626	0.106463	0.212109	0.199679	0.110954	0.174968	0.107572	0.170937	0.161281	0.160257	0.162978	0.146678	0.324022	0.400186	0.3096	0.22161	0.23126	0.218921	0.299372	0.222719	0.214628	0.332673	0.402134	0.265835	0.255771	0.270267	0.212864	0.230065	0.276342	0.086229	0.0918484	0.073444	0.061019	0.0711985	0.0958549	0.291195	0.253335	0.29658
16:1/ d18:1 Cer	0.0141774	0.0161123	0.0156158	0.0140672	0.0116462	0.00789945	0.006738	0.00334665	0.00343512	0.00349286	0.00316228	0.00928991	0.00734173	0.00463683	0.00545896	0.00644985	0.0142061	0.0136819	0.00853825	0.0146117	0.0187524	0.0244092	0.0206966	0.0208286	0.0178502	0.0241164	0.0250805	0.0134795	0.0128882	0.00814871	0.00499001	0.0079625	0.00277669	0.0100573	0.0150111	0	0	0.00977768	0.0138324	0	0.00684111	0.013315
17:0/ d18:1 Cer	0.0221657	0.0243921	0.0232144	0.0197357	0.0254176	0.0275642	0.0227977	0.024511	0.0132783	0.0183546	0.0103981	0.024118	0.0213662	0.0227937	0.0160969	0.0151253	0.02206	0.0255868	0.01887	0.0256541	0.0310836	0.0442037	0.0426453	0.0410629	0.0378402	0.0336401	0.0385256	0.0343633	0.0335299	0.023176	0.0147885	0.0172843	0.0221726	0.0171583	0.014463	0.0182698	0.013438	0.0135491	0.0243071	0.0231129	0.00610741	0.0134217
18:0/ d18:1 Cer	0.223252	0.214839	0.224185	0.213387	0.0189825	0.0170586	0.0120305	0.0144959	0.00931142	0.0119188	0.00707113	0.0140975	0.00701433	0.0108542	0.0105293	0.010862	0.0225836	0.0205284	0.0141825	0.114664	0.118422	0.107003	0.156138	0.108152	0.106185	0.0338077	0.0387485	0.0424784	0.0496383	0.015018	0.0104985	0.0107814	0.013687	0.0321015	0.0438388	0.0322541	0.0168796	0.0299374	0.0453898	0.0280891	0.0200722	0.0281452
18:1/ d18:1 Cer	0.0278749	0.0290492	0.0339597	0.0265292	0.0188444	0.0214594	0.0176291	0.0169846	0.0108459	0.0119488	0.00962304	0.00884319	0.0170368	0.0136775	0.0097572	0.0126963	0.0122876	0.00725954	0.0115908	0.020724	0.0238129	0.026385	0.0322314	0.0312151	0.0304257	0.0188053	0.0189021	0.0199474	0.0216379	0.016742	0.0109143	0.0108188	0.0166136	0.0292278	0.0339368	0.0311216	0.026268	0.0134117	0.0306276	0.011306	0.018071	0.0177721
20:0/ d18:1 Cer	0.0159581	0.0148619	0.0205433	0.0151962	0.0148861	0.0085324	0.0072181	0.00712747	0.00520579	0.00492952	0.00315754	0.00709231	0.00553175	0.00628494	0.00495986	0.00366061	0.0107918	0.0148095	0.00906103	0.0215574	0.0252707	0.026514	0.0279482	0.0241714	0.021735	0.00991984	0.00806235	0.0121733	0.0149763	0.0107788	0.00471171	0.00374167	0.00828261	0.0202716	0.0336163	0.00983886	0.0195888	0.0204302	0.0367966	0.0112258	0.0109648	0.0118435
20:1/ d18:1 Cer	0.0040497	0.00915436	0.00847949	0.00447215	0	0	0	0	0	0	0.00226936	0	0	0	0	0	0.00732127	0.00667088	0	0.0114551	0.0110709	0.0117077	0.0137403	0.00874082	0.0053759	0.00532919	0.00717641	0.00503986	0.00540373	0	0.00440456	0.00174929	0.00478541	0.00846769	0	0	0	0	0	0	0	0.0063797
21:0/ d18:1 Cer	0.0208643	0.0200297	0.023569	0.0160922	0.0113452	0.0166673	0.00779751	0.0116877	0.0063797	0.010938	0.0064576	0.00905551	0.00887142	0.00831274	0.00886578	0.0094129	0.00766167	0.00458259	0.00672315	0.0126919	0.0130875	0.0156241	0.0166152	0.0259425	0.0247782	0.0134447	0.0100157	0.00966452	0.0118699	0.0102898	0.00972126	0.00723194	0.0123956	0.0150086	0.0240021	0.0260352	0.0212397	0.02748	0.020821	0.0073076	0.0106367	0.00459349
22:0/ d18:1 Cer	0.0186593	0.0217577	0.0231246	0.0158204	0.0200948	0.0134152	0.00216102	0.0072733	0.00600836	0.00872937	0.00529153	0.00956048	0.00698576	0.0130145	0.00513812	0.00782312	0.0304113	0.0317757	0.0223749	0.0666185	0.0686323	0.0664154	0.0693977	0.0626715	0.0588451	0.0211054	0.0174995	0.0311413	0.0326765	0.0114951	0.011446	0.00944472	0.0109059	0.0311331	0.0634796	0.0507169	0.0320278	0.029728	0.0636499	0.0294147	0.0202771	0.0306684
22:1/ d18:1 Cer	0.00872937	0.0104729	0.0089276	0.00630084	0	0	0	0	0	0.0028931	0.00183848	0.00406203	0.00333167	0	0	0.00265707	0.0161694	0.0127516	0.013569	0.0272206	0.026448	0.0269773	0.0273116	0.0268435	0.0217585	0.00676023	0.00969551	0.0106827	0.0127349	0.00814871	0.00389873	0.00570967	0.00808093	0.0128048	0	0.0168269	0.00930067	0.0154296	0.0271374	0.00629289	0.00716246	0.00642655
23:0/ d18:1 Cer	0.0107486	0.0120284	0.00937564	0.0123281	0.0120924	0.00942351	0	0.00497998	0.00530097	0.004899	0.00490919	0	0	0.0053198	0	0.00403734	0.0273023	0.0299058	0.0225896	0.0349427	0.0372445	0.040722	0.0383837	0.0322761	0.0319472	0.0140678	0.0123417	0.0177425	0.0209554	0.00961264	0.0072181	0.00738248	0.00915436	0.0212406	0.0321279	0.0219942	0.020986	0.0211017	0.0282718	0.0204976	0.0146266	0.0223236
24:0/ d18:1 Cer	0.0154196	0.0191127	0.0178483	0.0189951	0.0248385	0.0180258	0.0139376	0.00702145	0.00695707	0.0072939	0.00555881	0.0079121	0.00694988	0.011766	0.00577065	0.00523452	0.0374827	0.0408467	0.0411273	0.073551	0.0790753	0.0719643	0.072755	0.0576667	0.0587875	0.050169	0.04967	0.0582766	0.0616934	0.0110422	0.00865459	0.00947643	0.00642655	0.0396436	0.0607218	0.0481767	0.0323792	0.0359552	0.0730595	0.0417155	0.0266106	0.0396166
24:1/ d18:1 Cer	0.023621	0.0214809	0.0279335	0.0233842	0.0192013	0.0183146	0.0163409	0.0106417	0.0100253	0.0172876	0.0106053	0.0101369	0.00370136	0.00872364	0.0139671	0.0112829	0.0704205	0.0889584	0.0700831	0.0954781	0.0999239	0.0902344	0.0912674	0.0730501	0.0719453	0.0284856	0.0339794	0.0533791	0.0492108	0.0175444	0.0231312	0.0253243	0.0178045	0.0472393	0.0668824	0.049356	0.0336871	0.0378404	0.0666649	0.0488138	0.0301917	0.0427084
25:0/ d18:1 Cer	0.00654986	0.00586518	0.00554079	0.0117517	0.00524407	0.0111207	0.00538519	0.00654986	0.00344964	0.00509904	0.00201246	0.00550457	0.00415934	0	0.00317806	0.00409879	0.00930605	0.0129421	0.00784865	0.0204472	0.0226622	0.0219505	0.0206965	0.0175546	0.0222783	0.0127399	0.0121095	0.012105	0.0163832	0.00654986	0.00417134	0.00383407	0.00510884	0.0127562	0.0210672	0.00742974	0.0085324	0.0126343	0.0193639	0.0121482	0.0053759	0.0171893
26:0/ d18:1 Cer	0.00920339	0.0104506	0.0114155	0.00962823	0	0	0	0	0	0	0	0	0	0	0	0	0	0	0	0.0228084	0.0243243	0.0286375	0.0249314	0.025343	0.0327139	0.017648	0.0186205	0.0230376	0.0243033	0	0	0	0	0.0295202	0.0382611	0.0265854	0.0266553	0.0310298	0.0407191	0	0	0
26:1/ d18:1 Cer	0	0.00462603	0	0.00476447	0	0	0	0	0	0	0	0	0	0	0	0	0.00359166	0	0	0.0182265	0.0165508	0.0166794	0.0209571	0.0119424	0.0106374	0	0.00583955	0.00773959	0.00389873	0.00344964	0	0.00171756	0	0	0	0	0.0106267	0.00770722	0.0120902	0.00950803	0.00428954	0.0121681
27:0/ d18:1 Cer	0.0112872	0.0083667	0.00963342	0.0107746	0	0.00474343	0.00676762	0.00250799	0	0.00946587	0.00460436	0.00521539	0.006364	0.0067008	0.00678975	0.00577931	0.0205403	0.0164065	0.0144019	0.0266666	0.0265016	0.0380212	0.0287859	0.0341628	0.030467	0.011581	0.0122291	0.0174036	0.0265746	0.00782312	0.0118047	0.0103449	0.0123283	0.014664	0.0335127	0.0173535	0.0122261	0.0144675	0.0269775	0.0118113	0.012111	0.00702145
14:0/ d18:2 Cer	0.0119305	0.0166007	0.0114528	0.0104127	0.0071064	0.00805614	0	0	0	0	0.00235372	0	0	0	0.00330152	0	0.00570091	0	0	0.00330152	0.0069786	0	0	0	0	0	0.0036194	0	0	0	0	0	0	0	0	0	0.00723194	0	0	0	0	0
16:0/ d18:2 Cer	0.0683079	0.0725274	0.0712273	0.0687317	0.023236	0.0175452	0.0115099	0.0089164	0.00460436	0.00780392	0.00554079	0.0118261	0	0.00613192	0.010423	0.00943942	0.031198	0.0212052	0.0236179	0.0287578	0.0328324	0.0327915	0.0245344	0.0296762	0.0299085	0.0170525	0.024168	0.0260063	0.0231893	0.0169369	0.0114724	0.0124243	0.0155562	0.0406858	0.0412597	0.0407496	0.0383864	0.0419798	0.0522448	0.0463854	0.0402502	0.0428341
16:1/ d18:2 Cer	0.0122734	0.0078359	0.0103513	0.00762241	0	0	0	0	0	0	0	0	0	0	0	0	0	0	0	0.00322491	0.00411097	0.00393701	0	0	0	0	0.00298161	0	0	0	0	0	0	0	0.0118802	0.0128525	0	0.0108984	0.00926836	0	0	0
18:0/ d18:2 Cer	0.0355292	0.0396236	0.0350305	0.0374842	0	0.00856165	0	0	0	0	0	0	0	0	0	0	0.00960223	0.00397493	0	0.0293946	0.0308208	0.0272747	0.0285786	0.0280377	0.0220812	0.00837864	0.0117292	0.0122943	0.00860243	0	0	0.00274044	0	0.0243071	0.0180779	0.0201834	0.0168071	0.0136279	0.0166825	0.00683379	0.00679711	0.00878077
18:1/ d18:2 Cer	0.0114431	0.0100896	0.00909408	0.00871791	0.00419525	0.00853825	0.0026963	0.00588221	0.00199249	0.00304631	0.00331663	0.0100106	0.00694268	0.00180832	0.00133041	0.00340588	0.0089332	0.00749674	0.00534792	0.00573588	0.00716246	0.00610741	0.00997012	0.00704278	0.00954478	0.0058907	0.00347851	0.00993998	0.00955525	0.00174356	0.00175214	0.00190263	0.00621293	0.0119708	0.0225697	0.019936	0.0142178	0.0153857	0.0159707	0.00623703	0.00370136	0.00628494
20:0/ d18:2 Cer	0.0110232	0.00965416	0.0123492	0.00928991	0.00811797	0.00706405	0	0	0.00317806	0	0	0	0	0.00374167	0	0	0.0064885	0.00451665	0	0.015147	0.0172699	0.0199074	0.0165874	0.0156562	0.0137962	0.00553175	0.00553175	0.0101661	0.00480626	0	0	0	0	0.0153361	0.0205622	0.0124232	0.00968519	0	0.0175449	0.0118777	0	0
20:1/ d18:2 Cer	0	0	0	0	0	0	0	0	0	0	0	0	0	0	0	0	0	0	0	0.00574459	0.00546812	0	0.00514784	0	0	0	0	0	0	0	0	0	0	0	0	0	0	0	0	0	0	0
22:0/ d18:2 Cer	0.0125465	0.0152668	0.0116353	0.0135326	0.00904446	0.0116134	0	0	0	0	0.0020347	0	0	0	0	0.00181384	0.012612	0.00665587	0.00694988	0.0493227	0.0485694	0.0437593	0.0505902	0.0448303	0.0428544	0.00689208	0.00995004	0.0091489	0.0116951	0	0	0	0	0.0233428	0.0227789	0.0261774	0.0105284	0.0191437	0.0285387	0.0112723	0.0030348	0.00784865
22:1/ d18:2 Cer	0.0072733	0.00749006	0.0040497	0.00702145	0	0	0	0	0	0	0	0	0	0	0	0	0	0	0.00623703	0.0147164	0.016414	0.0131266	0.0113436	0.010659	0.0111419	0	0.00330152	0	0	0	0	0	0	0	0.0114043	0.00827052	0.00985409	0	0.0118393	0	0	0
24:0/ d18:2 Cer	0.00758954	0.00467976	0.00999016	0.0109537	0	0.00713448	0	0	0	0	0.00193132	0	0	0	0	0.0031289	0.014061	0.00951329	0.00983886	0.0461928	0.050937	0.0445672	0.0457398	0.0404155	0.0378982	0.0141759	0.0148057	0.0200378	0.0191869	0.00493966	0	0.00266459	0.00408657	0.0205829	0.031839	0.0294735	0.0131407	0.0106126	0.0242684	0	0.00879784	0
24:1/ d18:2 Cer	0.0138765	0.0116313	0.0176807	0.0164815	0.0121536	0.00801258	0	0.00427786	0.003821	0.00316228	0.00163401	0	0	0	0.00520579	0	0.0274533	0.0314128	0.0224337	0.0587838	0.0619149	0.0552509	0.0583881	0.0452689	0.0464094	0.0125904	0.020364	0.0177978	0.0176631	0.00450557	0.00505967	0.00461521	0.0059917	0.0316366	0.0293929	0.0380226	0.0200565	0.0193314	0.0334256	0.0189449	0.00846178	0.0133213
14:0/ t18:0 Cer	0	0	0	0	0	0	0	0	0	0	0	0	0	0	0	0	0	0	0	0	0.00413523	0.00415934	0.00502993	0	0	0	0	0.00478541	0.00647307	0	0	0	0	0	0	0	0	0	0	0	0	0
16:0/ t18:0 Cer	0	0	0	0	0	0.00557677	0.00646534	0.00719728	0.0137514	0.0152887	0.00992992	0.0170749	0.0107	0.0122043	0.00854411	0.0052631	0	0.0106521	0.00752337	0.00541297	0.00647307	0.00654986	0.00919796	0.00883754	0.00509904	0.00661065	0.0128905	0.00389873	0.00360556	0.0126967	0.0148599	0.0130974	0.0110905	0	0	0	0	0	0	0	0	0.00701433
18:0/ t18:0 Cer	0.0189407	0.0167836	0.0206524	0.0123548	0	0	0	0	0	0	0	0	0	0	0	0	0	0	0	0	0	0	0.00638753	0	0	0	0	0	0	0	0	0	0	0	0	0	0	0	0	0	0	0
24:0/ t18:0 Cer	0	0.00723885	0.004858	0.00716944	0	0	0	0	0	0	0	0	0	0	0	0	0	0	0	0	0	0	0	0	0	0	0.00619681	0	0	0	0	0	0	0	0	0	0	0	0	0	0	0
16:0/ d20:0 Cer	0.00940758	0.0103672	0.00923593	0.0109642	0.0392792	0.0360205	0	0	0.00343512	0.00538519	0.00459349	0	0.00793104	0.00570091	0.0058907	0.00384709	0.0171764	0.00673058	0	0.00977768	0.00681914	0.0115971	0.0135174	0.0147688	0.0188107	0.0145779	0.0124307	0.0156884	0.0205208	0.00545896	0.00328634	0.00375501	0.00688482	0.0533405	0.0609187	0.0643331	0.0355283	0.0344134	0.0636823	0.0162067	0.00833676	0.0114801
18:0/ d20:0 Cer	0.0678374	0.0631923	0.0714677	0.0653938	0	0	0	0	0	0	0	0	0	0	0	0	0	0	0	0	0	0.0103093	0.00990975	0.00965416	0.0157741	0	0.00860824	0.0120359	0.0109601	0	0	0	0	0.0107446	0.0228941	0.0121203	0	0	0.0219372	0	0	0
22:0/ d20:0 Cer	0.00450557	0.00720423	0.00684841	0.00597498	0	0	0	0	0	0	0	0	0	0	0	0	0	0	0	0	0.00325577	0	0	0.00553175	0	0	0	0	0	0	0	0	0	0	0	0	0	0	0	0	0	0
22:1/ d20:0 Cer	0	0	0	0	0	0	0	0	0	0	0	0	0	0	0	0	0	0	0	0	0.00428954	0	0	0	0	0	0	0	0	0	0	0	0	0.00700006	0	0	0.00834875	0	0.0107553	0	0	0
24:0/ d20:0 Cer	0.00466906	0.00658792	0.00204695	0.00966969	0	0.00811181	0	0.00339117	0	0	0.00290861	0	0	0	0	0	0.00885449	0	0	0.0021401	0.00170587	0	0.00928453	0.00454974	0	0.00472231	0	0.0022	0.00253772	0	0	0	0	0.00753665	0.0232255	0.0116161	0.011402	0.00956571	0.00898344	0.00623703	0	0
16:0/ d20:1 Cer	0	0.00438179	0	0.00714849	0.0372398	0.0353154	0.0421003	0.0402294	0.0195207	0.0386943	0.022159	0.0233597	0.0202573	0.0230776	0.0241222	0.0260582	0.0477045	0.054035	0.0431903	0.012789	0.0148851	0.0140817	0.0170668	0.0110768	0.0162934	0.0393029	0.0423265	0.0320449	0.0341218	0.0399666	0.0319926	0.0339561	0.0426044	0.00927375	0	0.0095866	0	0.00971612	0.0182527	0.0770163	0.0661203	0.0746931
18:0/ d20:1 Cer	0.149583	0.15009	0.151051	0.146623	0	0	0	0	0	0	0	0	0	0	0	0.00419525	0.00520579	0.00349286	0.00644985	0.00793104	0.00789945	0.00740952	0.00872364	0.00546812	0.0064576	0	0.00374167	0.0041473	0.00684111	0	0.00547725	0.00198998	0	0	0.0157496	0	0	0.0102483	0	0.0127788	0.00460436	0.00857332
22:0/ d20:1 Cer	0.00354966	0.00411097	0.00940758	0.00824024	0	0	0	0	0	0	0	0	0	0	0	0	0	0	0	0.00501001	0.0040497	0.00650389	0.00372828	0	0.0108629	0	0	0.00685571	0	0	0	0	0	0.00856748	0.0126233	0.0139994	0.00742974	0	0.0129142	0	0	0
24:0/ d20:1 Cer	0.00426616	0.00777825	0.0073076	0.00939162	0	0.0100937	0	0	0	0	0	0	0	0	0	0	0	0	0	0.00702857	0.00805614	0.00683379	0.0142369	0.00955525	0.00831875	0.0121981	0.00639535	0.0100397	0.0149397	0	0	0	0	0.0115682	0.0259641	0.0203304	0	0.0247724	0.0218307	0.01007	0	0
24:1/ d20:1 Cer	0.00319375	0	0.00375501	0.00317806	0.00772018	0	0.00597498	0	0	0.00320937	0	0	0	0	0	0	0	0.00577931	0.00712747	0.00571842	0.00712747	0.0104505	0.00798131	0.00803128	0.0102662	0	0	0.00627698	0.00689208	0	0	0	0	0.0058737	0.0115082	0.00789945	0	0.00741627	0	0	0	0
16:0/ d20:2 Cer	0.00386006	0	0.00327109	0	0.0164423	0.0161084	0.0174733	0.0136554	0.00565688	0.0122621	0.00628494	0.0117853	0.0104281	0.00900012	0.00889394	0.00998015	0.0130451	0.0130187	0.0146936	0.00456072	0.00598335	0.00469043	0.00646534	0.00734854	0.00665587	0.00926296	0.0115172	0.00821593	0.00432436	0.00664836	0.00924134	0.0111622	0.0121041	0	0	0	0	0	0	0.171472	0.17032	0.167379
18:0/ d20:2 Cer	0.0377196	0.0327056	0.0331585	0.034892	0	0	0	0.00396233	0.00357772	0	0	0	0.00543142	0.003821	0.00388588	0	0	0	0	0.00811181	0.00766167	0.0066333	0.0085324	0.0102917	0.00669333	0.00589919	0.00333167	0.00448332	0.00879784	0	0	0	0	0	0.021736	0.0140727	0.00968519	0.0165999	0.0191914	0.0307814	0.033584	0.0355727
22:0/ d20:2 Cer	0	0	0	0.00371484	0	0	0.00407432	0.00398749	0	0	0	0	0.00400001	0	0	0	0	0	0	0.00559467	0.00444973	0.00493966	0.00507939	0.00522496	0.00486828	0.00342053	0.00284254	0	0	0	0	0	0	0	0.016175	0	0	0	0	0.0175149	0.013433	0.0180074
22:1/ d20:2 Cer	0	0	0	0	0	0	0	0	0	0	0	0	0	0	0	0	0	0	0	0.00258844	0.00278568	0	0	0	0	0	0	0	0	0	0	0	0	0	0.0104629	0.00929529	0.00555881	0	0.00840248	0.00950277	0.00628494	0
24:0/ d20:2 Cer	0.00525359	0.00278568	0	0	0	0	0	0	0	0	0	0	0	0	0	0	0.00496993	0	0	0.00424265	0.00641877	0.00443848	0.00401249	0.0064962	0	0	0	0	0.00517689	0	0	0	0	0.0054222	0	0.0087351	0	0	0	0.0148319	0	0.0179437
24:1/ d20:2 Cer	0	0	0	0	0	0	0	0	0	0	0	0	0	0	0	0.002494	0.00513812	0	0	0.00678238	0.00634039	0.00488878	0.00691381	0.00418331	0.00919252	0	0.00353554	0.00477495	0.00366061	0	0	0.00276767	0	0	0	0	0.00654222	0	0	0	0.0105465	0.0114696
32/2OH:0 GluCer	0	0	0	0	0	0	0	0	0	0	0	0	0	0	0	0	0	0	0	0.00217026	0.002502	0.0023622	0.00220454	0.00417134	0.00214243	0.0031209	0.00308707	0.00630084	0.006863	0	0	0	0	0	0	0	0	0	0.00478541	0	0	0
33/2OH:0 GluCer	0	0	0	0	0	0	0	0	0	0	0	0	0	0	0	0	0	0	0	0	0.00122066	0	0.00298832	0	0	0	0	0.0031241	0.00431279	0	0	0	0	0	0	0	0	0	0.00300833	0	0	0
34/2OH:0 GluCer	0.00317806	0.00521539	0.00430118	0.00232809	0	0	0	0	0	0	0	0	0	0	0	0	0.0121169	0.00585665	0.00423085	0.00609922	0.00614007	0.0072733	0.00761585	0.00556779	0.00779751	0.00668586	0.0172071	0.0347688	0.0369215	0	0.00304631	0.00475396	0	0.00959181	0.00913249	0.00825237	0.0071064	0.00863724	0.0154802	0.00500002	0.00334665	0.00433591
35/2OH:0 GluCer	0	0	0	0	0	0	0	0	0	0	0	0	0	0	0	0	0.0015906	0	0	0	0	0	0	0	0	0	0.00482703	0.00871217	0.00878647	0	0	0	0	0	0	0	0	0.00372828	0	0	0	0
36/2OH:0 GluCer	0	0	0	0	0	0	0	0	0	0	0	0	0	0	0	0	0.00211187	0	0	0.00155885	0.00222036	0.00322491	0	0	0	0	0.00832476	0.0155052	0.0154761	0	0	0	0	0	0	0	0	0	0	0	0	0
38/2OH:0 GluCer	0	0	0	0	0	0	0	0	0	0	0	0	0	0	0	0	0	0	0	0.00401249	0.00517689	0.00494977	0.00443848	0.00500002	0.00425442	0	0.00461521	0.008989	0.010878	0	0	0	0	0.00487854	0	0.00392429	0	0	0.00266459	0	0	0.00157797
39/2OH:0 GluCer	0	0	0	0	0	0	0	0	0	0	0	0	0	0	0	0	0	0	0	0.00417134	0.00446096	0.00504977	0.00621293	0.00446096	0	0	0	0	0.00333167	0	0	0	0	0	0	0	0	0	0	0	0	0
40/2OH:0 GluCer	0	0	0	0	0	0	0	0	0	0	0	0	0	0	0	0	0.00331663	0.00320937	0.00386006	0.00505967	0.00620488	0.00541297	0.00736892	0.00594142	0.0058737	0	0.00517689	0.0135713	0.0140869	0	0	0	0	0.00853825	0	0	0	0.00386006	0.00610741	0	0	0.00293769
41/2OH:0 GluCer	0	0	0	0	0	0	0	0	0	0	0	0	0	0	0	0	0	0	0.00284254	0.0037683	0.00486828	0	0.00565688	0	0.00386006	0	0	0.00487854	0.00650389	0	0	0	0	0	0	0	0	0.00433591	0.00448332	0	0	0.00242899
42/2OH:0 GluCer	0	0	0	0	0	0	0	0	0	0	0	0	0	0	0	0	0	0	0	0.00387299	0.00545896	0.00480626	0.00618065	0	0.00550457	0	0.00374167	0.0127262	0.0126877	0	0	0	0	0.00467976	0.00683379	0	0	0	0	0	0	0.00298161
43/2OH:0 GluCer	0	0	0	0	0	0	0	0	0	0	0	0	0	0	0	0	0	0	0	0.00334665	0.00574459	0	0	0	0	0.00176635	0	0	0	0	0	0	0	0	0.0179114	0.0103717	0.00712747	0.0134139	0.0183058	0	0	0
32/2OH:1 GluCer	0.0038079	0.00372828	0	0.00419525	0	0	0	0	0	0	0	0	0	0	0	0	0.00393701	0	0	0.00360556	0.00293428	0	0.00294109	0	0.00270555	0.00281958	0.00575329	0.00857915	0.00849716	0	0	0	0	0.00591611	0.00744319	0	0.00423085	0	0.00343512	0	0	0
33/2OH:1 GluCer	0.00296142	0.00427786	0	0.00386006	0	0	0	0	0	0	0	0	0	0	0	0	0.00828864	0.00543142	0.00286182	0.00387299	0.00360556	0.00439319	0.0038079	0.00606634	0.00433591	0.00344964	0.00491937	0.0069786	0.00726642	0	0	0	0	0	0	0.00333167	0.00297322	0.00333167	0.00504977	0.00275863	0.00181659	0.00421902
34/2OH:1 GluCer	0.0139352	0.0161024	0.0131339	0.0159806	0	0.00554079	0	0.00270925	0.00629289	0.00466906	0.00505967	0.00486828	0	0	0.00536659	0.00473288	0.0531146	0.0249647	0.0216623	0.0168575	0.0192668	0.0203498	0.0195738	0.0194809	0.01799	0.0250267	0.0351102	0.0595259	0.0610517	0.0104497	0.0151649	0.0158982	0.00561252	0.025455	0.0204352	0.0219162	0.0185085	0.0231063	0.0344372	0.0249274	0.0143147	0.0241231
35/2OH:1 GluCer	0	0	0	0	0	0	0	0	0	0	0	0	0	0	0	0	0.00487854	0.0031177	0.00192873	0.00407432	0.00425442	0.00449446	0.00519618	0.00487854	0	0.00688482	0.00933823	0.0149322	0.0161906	0	0	0	0	0.00577065	0	0	0.00444973	0.0044272	0.0058737	0.00319375	0	0.00359166
36/2OH:1 GluCer	0.00428954	0.00292917	0.00441589	0.00367424	0	0	0	0	0.00265519	0.00269444	0.00245561	0	0	0	0	0	0.0117159	0.00856165	0.00794363	0.00678238	0.00786774	0.00889394	0.00817933	0.00930605	0.0064962	0.0123918	0.0147881	0.0279949	0.0288872	0.00322491	0.00432436	0.00375501	0	0.0113432	0.00992992	0.00756314	0.0055498	0.00670825	0.0136752	0.0105219	0.00648079	0.0120747
37/2OH:1 GluCer	0	0	0	0	0	0	0	0	0	0	0	0	0	0	0	0	0.00364692	0.00418331	0.00253969	0.00270555	0.00192614	0	0	0.00357772	0	0	0.0028107	0.00374167	0.00437037	0	0	0	0	0	0	0.00413523	0	0	0	0	0	0.00310645
38/2OH:1 GluCer	0	0	0	0	0	0	0	0	0	0	0	0	0	0	0	0	0.00813643	0.00909408	0.0071064	0.00647307	0.00795621	0.0064885	0.00624504	0.0058224	0.00653457	0.00518654	0.0070072	0.0123125	0.0134763	0	0.00372828	0	0	0.00557677	0.00467976	0	0	0.00842625	0.0089276	0.0106268	0.00491937	0.0100263
39/2OH:1 GluCer	0	0	0	0	0	0	0	0	0	0	0	0	0	0	0	0	0.00535726	0.00479585	0.00384709	0.00664083	0.00777182	0.00837864	0.00770073	0.00611559	0.0077525	0	0.00374167	0.00387299	0.00471171	0	0	0	0	0	0	0.00372828	0	0.00479585	0.00523452	0.00435891	0.00309193	0.00538519
40/2OH:1 GluCer	0.00541297	0.00577065	0.00532919	0.00579658	0	0.00554079	0	0	0.00391153	0.00336155	0.00267956	0	0	0	0.00322491	0.00307572	0.0186393	0.0206851	0.015832	0.0152823	0.0149081	0.018218	0.0165319	0.0158273	0.0158452	0.00751006	0.0114347	0.0205956	0.022834	0.00734854	0.00413523	0.00496993	0.00693547	0.0159647	0.0152482	0.010142	0.00731443	0.0132057	0.0194114	0.0202182	0.00813643	0.0199684
41/2OH:1 GluCer	0.0036194	0	0	0.00467976	0	0.0033764	0	0	0	0	0.00305778	0	0	0	0	0.00245561	0.0137574	0.0138681	0.0106703	0.0118499	0.0130029	0.0155451	0.0150657	0.0128103	0.0129152	0.00357772	0.00606634	0.0107898	0.0121835	0.00563031	0.00400001	0.00268701	0.00524407	0.00858498	0	0.00852653	0.00352137	0.00760928	0.0104084	0.0108931	0.00367424	0.0100662
42/2OH:1 GluCer	0.00626103	0.00834875	0.00770073	0.00651925	0.00843218	0.00770073	0	0	0	0.0025318	0	0	0	0	0	0.00287403	0.0177154	0.0174738	0.0147641	0.0167883	0.0181632	0.0218831	0.0189469	0.0198298	0.0199619	0.00837864	0.012286	0.0303273	0.0279868	0.0053198	0.00423085	0.00423085	0.0037683	0.0194068	0.0153623	0.00833076	0.0140927	0.0168926	0.0224787	0.0151024	0.00687028	0.0144744
43/2OH:1 GluCer	0	0	0	0	0	0	0	0	0	0	0	0	0	0	0	0	0.0040497	0.0031607	0.00364692	0.00562142	0.00471171	0.00602498	0.00575329	0	0.00569213	0	0	0.00383407	0.00503986	0	0	0	0	0	0.00652691	0	0	0.0036194	0.00435891	0.00389873	0	0.00420715
44/2OH:1 GluCer	0	0	0	0	0	0	0	0	0	0	0	0	0	0	0	0	0.0026	0.00193132	0	0.00319375	0.0036194	0.00411097	0.00392429	0	0	0	0	0.00415934	0.00344964	0	0	0	0	0.00378154	0.00552271	0	0	0	0.00367424	0	0	0
34/2OH:2 GluCer	0.00502993	0.00512838	0.00541297	0.00613192	0	0	0	0	0	0	0	0	0	0	0.00347851	0	0.00676023	0.00275863	0.00266834	0.00333167	0.00368783	0	0.0044272	0.00480626	0.0041473	0.00325577	0.00415934	0.00611559	0.00634827	0	0	0.00175784	0	0.00583955	0	0.00461521	0	0.00488878	0.00406203	0.00324038	0	0.001995
36/2OH:2 GluCer	0	0.00525359	0	0	0	0	0	0	0	0	0	0	0	0	0	0	0.00197231	0.00229783	0.00175499	0	0.00186011	0.00274227	0	0	0	0.002504	0.00384709	0	0.00639535	0	0	0	0	0.0033764	0	0	0	0.00357772	0.00255735	0	0	0.00233024
38/2OH:2 GluCer	0	0	0	0	0	0	0	0	0	0	0	0	0	0	0	0	0.00200998	0.00248998	0.00324038	0.00171173	0.00178045	0	0	0	0	0.00245968	0	0	0.00459349	0	0	0	0	0.00262679	0	0	0	0	0.00222935	0.00324038	0	0.00260193
40/2OH:2 GluCer	0	0	0	0	0	0	0	0	0	0	0	0	0	0	0	0	0.00673058	0.00968519	0.00707113	0.00425442	0.00336155	0.00421902	0.00495986	0	0.00457167	0.00258457	0.00461521	0.00927914	0.0094817	0	0	0.00267956	0	0.00536659	0.00459349	0.00314484	0.00353554	0.00292917	0.00623703	0.00963861	0.00347851	0.00738925
41/2OH:2 GluCer	0	0	0	0	0	0	0	0	0	0	0	0	0	0	0	0	0.00566572	0.00678975	0.00446096	0.00496993	0.00423085	0.0055498	0.00612376	0.00446096	0.00564804	0.0028931	0.00401249	0.00786774	0.00815484	0	0	0	0	0.00391153	0.00549548	0	0	0.004858	0.00566572	0.0046476	0.00287054	0.00550457
42/2OH:2 GluCer	0.00535726	0.00583955	0.00654222	0.00511862	0	0	0	0	0.00483737	0.00475396	0.00389873	0	0	0	0.00388588	0.00340588	0.0288809	0.0255108	0.0239816	0.0123792	0.0127883	0.0156002	0.0141542	0.015094	0.0142838	0.00934358	0.017171	0.0288467	0.0292082	0.00782312	0.00763552	0.00736213	0.00583955	0.0124627	0.0114757	0.0103998	0.00734173	0.011268	0.0175357	0.02132	0.0125315	0.0193811
43/2OH:2 GluCer	0	0	0	0	0	0	0	0	0	0	0	0	0	0	0	0	0.00353554	0.00306921	0.00245357	0.00273496	0.00360556	0.00432436	0.00222935	0	0.00343512	0	0	0.00597498	0.00426616	0	0	0	0	0	0	0.00534792	0	0	0.00412312	0.00486828	0	0.00488878
44/2OH:2 GluCer	0	0	0	0	0	0	0	0	0	0	0	0	0	0	0	0	0.0028178	0.00287403	0.00227157	0.00320937	0.00387299	0.00328634	0	0	0.0033764	0	0.00228692	0.00527259	0.00476447	0	0	0	0	0	0	0	0	0	0.00497998	0	0	0
32/3OH:0 GluCer	0	0	0	0	0	0	0	0	0	0	0	0	0	0	0	0	0	0	0.00231948	0.00207846	0.00182757	0	0	0	0	0.00347851	0.00290861	0.00366061	0.00324038	0	0	0	0	0	0	0	0	0	0	0	0	0
34/3OH:0 GluCer	0.00487854	0.00446096	0.00635614	0.00570967	0.00585665	0.0036194	0.00415934	0.00252191	0	0.00363319	0	0	0	0	0.00294619	0	0.00814257	0.0100281	0.0083667	0.00672315	0.00565688	0.00751006	0.00670825	0.00687755	0.00614007	0.0105393	0.0105437	0.0176608	0.0187627	0	0.00372828	0.00320937	0.00389873	0.00818544	0	0.00724575	0.00371484	0	0.00772665	0.00696425	0.00333167	0.00788044
35/3OH:0 GluCer	0	0	0	0	0	0	0	0	0	0	0	0	0	0	0	0	0	0	0	0.00246982	0.00213776	0.00290345	0	0	0	0.00228692	0.00268887	0.00215407	0.0036194	0	0	0	0	0	0	0	0	0	0.00371484	0	0	0
36/3OH:0 GluCer	0	0	0	0	0	0	0	0	0	0	0	0	0	0	0	0	0.00192614	0.00266646	0.0023622	0.0038079	0.00310806	0	0.00297826	0.00529153	0.00465834	0.00585665	0.0041473	0.00728017	0.00748338	0	0	0	0	0.00497998	0.0054498	0	0.00367424	0	0.00411097	0.00226274	0	0.00354966
38/3OH:0 GluCer	0	0.00413523	0	0	0	0	0	0	0	0	0	0	0	0	0	0	0.002	0.00231301	0.00384709	0.00585665	0.00547725	0	0.00456072	0.00624504	0.00370136	0.00423085	0.00397493	0.00628494	0.00642655	0	0	0	0	0.00439319	0	0	0	0	0	0	0	0.00219773
39/3OH:0 GluCer	0	0	0	0	0	0	0	0	0	0	0	0	0	0	0	0	0	0	0	0.00483737	0.00483737	0.00443848	0	0.00522496	0	0	0	0	0	0	0	0	0	0	0	0	0.00368783	0.0036194	0	0	0	0
40/3OH:0 GluCer	0.0037683	0	0	0	0	0	0	0	0	0	0	0	0	0	0	0	0.00634039	0.00406203	0.00458259	0.00864881	0.00923052	0.00661065	0.00761585	0.00849127	0.00839653	0.00715548	0.00288445	0.0100835	0.0109597	0	0	0.00207365	0	0.00716246	0.0054498	0.00642655	0.00368783	0.00777182	0.00506954	0	0	0.00635614
41/3OH:0 GluCer	0	0	0	0	0	0	0	0.0020199	0	0	0.0016	0	0	0	0	0	0.00403734	0.00519618	0.0037683	0.0055498	0.00622097	0.00504977	0.00626103	0.006738	0.00577931	0	0	0.00492952	0.00467976	0	0	0	0	0.00499001	0	0	0.00486828	0	0	0	0	0
42/3OH:0 GluCer	0	0	0	0	0	0	0	0	0	0	0	0	0	0	0	0	0.00536659	0.00388588	0	0.00874654	0.00820984	0.00790578	0.00813028	0.00983886	0.00758295	0.00670825	0.00592456	0.0116944	0.0123312	0	0	0	0	0.00612376	0	0.00732809	0.00753001	0.00496993	0.00702145	0.00562142	0	0.00357772
43/3OH:0 GluCer	0	0	0	0	0	0	0	0	0	0	0	0	0	0	0	0	0	0	0	0.00340588	0	0.00316228	0.00394969	0	0.00513812	0	0	0	0.00239374	0	0	0	0	0.00444973	0	0	0	0	0	0	0	0
30/2OH:0 IPC	0.00583955	0.00927375	0.00536659	0.00870068	0.0659291	0.0685611	0	0	0	0	0	0	0	0	0	0	0	0	0	0.00786138	0.00666338	0.00504977	0.0065955	0.00367424	0	0.00191311	0	0.00298999	0	0	0	0	0	0.0983765	0.069399	0.134754	0.136116	0.126448	0.115851	0	0	0
31/2OH:0 IPC	0	0.00342053	0	0	0.0462396	0.0482861	0	0	0	0	0	0	0	0	0	0	0	0	0	0.00719728	0.00680446	0.00759612	0.00644985	0.00749006	0.00492952	0	0	0	0.00293599	0	0	0	0	0.0499114	0.0496354	0.0648386	0.079305	0.0725252	0.0536248	0.00465834	0	0
32/2OH:0 IPC	0.0256918	0.0283319	0.0221199	0.0266966	0.443615	0.477008	0	0	0	0	0	0.0113075	0.0126557	0.00703568	0.0165939	0.0179691	0.00328634	0.00252982	0.00513812	0.0796678	0.0725635	0.0582953	0.0467552	0.0467974	0.0504962	0.0239966	0.025011	0.0233549	0.0261594	0	0	0	0	0.291535	0.261804	0.377146	0.603895	0.551681	0.319398	0.00724575	0.00487854	0.0053198
33/2OH:0 IPC	0.0154121	0.013393	0.0122938	0.0136817	0.18821	0.201745	0	0	0	0	0	0	0	0	0.00781673	0.00694988	0	0	0	0.0615551	0.0540674	0.0706514	0.052273	0.0569971	0.0586284	0.0251014	0.0226214	0.0373263	0.0416684	0	0	0	0	0.129875	0.146646	0.137183	0.10266	0.0965431	0.117521	0	0	0
34/2OH:0 IPC	0.245577	0.251119	0.226036	0.23562	0.590173	0.632174	0.00420715	0.0055498	0.00545896	0.00439319	0.00530097	0.014576	0.0149614	0.011696	0.0255882	0.021443	0.00566572	0.00736213	0.00800009	0.401114	0.351055	0.327799	0.326653	0.291941	0.315843	0.262779	0.234065	0.285322	0.321789	0.00440456	0.00421902	0.00451665	0.0082463	0.489844	0.580353	0.512472	0.489624	0.439126	0.420552	0.00677501	0.00723885	0.0056036
35/2OH:0 IPC	0.0557527	0.0573331	0.0536445	0.0531895	0.244766	0.272726	0	0.00486828	0	0	0	0.00519618	0	0	0.0110502	0.0106419	0	0	0	0.0471508	0.040096	0.0659763	0.0465638	0.0580793	0.062208	0.0246456	0.0220917	0.0360763	0.0389773	0	0	0	0	0.119828	0.128808	0.125178	0.0824554	0.0766418	0.104085	0	0	0
36/2OH:0 IPC	0.353275	0.316906	0.343096	0.336849	0.174593	0.187031	0	0	0	0	0	0.00534792	0.00917073	0	0.00786774	0.00675283	0.00349286	0	0	0.160299	0.138475	0.121983	0.119998	0.120143	0.129408	0.0273458	0.0238168	0.0423163	0.0466584	0	0	0	0	0.183413	0.199433	0.214661	0.144636	0.131351	0.168614	0	0	0.00894439
37/2OH:0 IPC	0.136983	0.124218	0.130938	0.120891	0.0575962	0.0617042	0	0	0	0	0	0	0	0	0	0	0	0	0	0.0158133	0.014971	0.0263524	0.0185373	0.0218802	0.0188495	0	0	0.00692826	0.00438179	0	0	0	0	0.0335686	0.0340595	0.0356798	0	0.0208015	0.0282274	0	0	0
38/2OH:0 IPC	0.295349	0.299925	0.301402	0.281156	0.0142416	0.0214966	0	0	0	0	2.85832e-05	0	0	0	0	0	0	0	0	0.01107	0.0101502	0.0108583	0.0123917	0.0157357	0	0	0.0037683	0.00502993	0	0	0	0	0	0.0214993	0.0242205	0.0270958	0.0217892	0.0202088	0.0216898	0	0	0
39/2OH:0 IPC	0.0691479	0.0681764	0.065735	0.0628823	0	0	0	0	0	0	0	0	0	0	0	0	0	0	0	0	0	0.00665587	0.00247992	0	0	0	0	0	0	0	0	0	0	0	0	0	0	0	0	0	0	0
42/2OH:0 IPC	0	0	0.00797505	0.00564804	0	0	0	0	0	0	0	0	0	0	0	0	0	0	0	0.00611559	0.004858	0.00567453	0.00631669	0.00412312	0.00462603	0	0.00226053	0.00391153	0.00336155	0	0	0	0	0.00847949	0.00951329	0.0106928	0.0248013	0.0205274	0.0101849	0	0	0
43/2OH:0 IPC	0	0	0	0	0	0	0	0	0	0	0	0	0	0	0	0	0	0	0	0	0.00245561	0	0	0	0	0	0	0	0	0	0	0	0	0	0	0	0.00366061	0.00502993	0	0	0	0
44/2OH:0 IPC	0	0	0	0	0	0	0	0	0	0	0	0	0	0	0	0	0	0	0	0.00176635	0	0	0	0	0	0.00159687	0	0	0	0	0	0	0	0	0	0	0.00566572	0.00427786	0	0	0	0
30/2OH:1 IPC	0.00221811	0.00505967	0.00559467	0.00211424	0	0	0	0	0	0	0	0	0	0	0	0	0	0	0	0.00475396	0.00487854	0.00359166	0.00333167	0	0	0.00245764	0	0	0	0	0	0	0	0	0	0.00589919	0.00607457	0.00589919	0.00292062	0	0	0
31/2OH:1 IPC	0.00236643	0.00511862	0.00427786	0.00639535	0	0	0	0	0	0	0	0	0	0	0	0	0	0	0	0.00529153	0.00448332	0.00460436	0.0036194	0.00449446	0.00728017	0	0	0	0	0	0	0	0	0.0064576	0.00517689	0.00408657	0.00583098	0.00553175	0.00331663	0	0	0
32/2OH:1 IPC	0.0203491	0.0276033	0.0194845	0.0278977	0.0364916	0.0428361	0	0	0	0	0	0	0	0	0	0	0	0.00493966	0.00417134	0.0498165	0.0474206	0.0421062	0.0341784	0.0398416	0.0405163	0.0107211	0.0135281	0.0120691	0.0128637	0	0	0	0	0.0474114	0.050083	0.0421404	0.0454956	0.0425128	0.0394521	0	0	0
33/2OH:1 IPC	0.0193279	0.0257978	0.0206139	0.0252743	0.0148428	0.0195933	0	0	0	0	0	0	0	0	0	0	0	0.00295466	0.00412312	0.0411854	0.0391821	0.0507597	0.0380637	0.0503322	0.0530211	0.0130061	0.0126424	0.0155404	0.0177004	0	0	0	0	0.03114	0.0384977	0.0304386	0.0305978	0.0278338	0.0284204	0	0	0
34/2OH:1 IPC	0.105985	0.123382	0.109039	0.121447	0.0691064	0.0828576	0	0	0.00357772	0.00620488	0.0038079	0.00676762	0.0075034	0.0073076	0.00539447	0.00895556	0.0104293	0.0204978	0.0172643	0.315728	0.301412	0.30838	0.279761	0.332815	0.361632	0.185662	0.16326	0.180311	0.203749	0.0054222	0.00629289	0.00415934	0	0.109324	0.128543	0.0988776	0.086074	0.079035	0.0902669	0	0	0
35/2OH:1 IPC	0.0304947	0.0301069	0.0290429	0.0316346	0.0243211	0.0295174	0	0	0	0	0	0	0	0	0	0	0	0	0	0.0416068	0.0394149	0.0634849	0.0454515	0.0588519	0.062165	0.0191489	0.0179592	0.0250956	0.0282258	0	0	0	0	0.0183754	0.0215879	0.0172417	0.0139541	0.01142	0.0153687	0	0	0
36/2OH:1 IPC	0.173395	0.188629	0.174276	0.185012	0.0217465	0.0213098	0	0	0	0	0	0	0	0	0	0	0.00384709	0.00293769	0	0.158063	0.152911	0.157345	0.156087	0.165197	0.174619	0.0271014	0.0229841	0.0335204	0.0367684	0	0	0	0	0.0142517	0.0188627	0.0169451	0.0180894	0.0173746	0.0175321	0	0	0
37/2OH:1 IPC	0.0616149	0.0668671	0.0639068	0.066684	0.00662576	0.00551365	0	0	0	0	0	0	0	0	0	0	0	0	0	0.0237265	0.0227641	0.0330963	0.0258809	0.0287889	0.0346801	0.00324038	0	0	0	0	0	0	0	0	0.00491937	0.00576198	0.00322491	0.00354966	0.00402493	0	0	0
38/2OH:1 IPC	0.116158	0.133667	0.120649	0.131083	0	0	0	0	0	0	0	0	0	0	0	0	0	0	0	0.0198884	0.0190332	0.0230351	0.0188402	0.0240536	0.0237017	0	0	0	0.00554079	0	0	0	0	0.00733491	0.006738	0.00801881	0.00690657	0.00767471	0.00765514	0	0	0
39/2OH:1 IPC	0.0327695	0.0364428	0.0334584	0.0337199	0	0	0	0	0	0	0	0	0	0	0	0	0	0	0	0.0097879	0.00970582	0.00943942	0.00805614	0.00992488	0.0122138	0.00160312	0	0	0	0	0	0	0	0.00551365	0.003821	0.00454974	0.00396233	0.00368783	0.00317806	0	0	0
40/2OH:1 IPC	0.00875797	0.0112796	0.00871791	0.0111529	0	0	0	0	0	0	0	0	0	0	0	0	0	0	0	0.0245013	0.0201673	0.0271582	0.0187131	0.0272443	0.0267091	0	0	0.00179444	0	0	0	0	0	0.0108786	0.0124298	0.0107054	0.010648	0.00858498	0.00981341	0	0	0
41/2OH:1 IPC	0.00487854	0.00333167	0	0	0	0	0	0	0	0	0	0	0	0	0	0	0	0	0	0.0109392	0.00908308	0.0108805	0.00757635	0.00996008	0.0120771	0.00162788	0	0	0.00215639	0	0	0	0	0.00467976	0.00756314	0.00766167	0.00447215	0.00474343	0.00562142	0	0	0
42/2OH:1 IPC	0.004858	0.003821	0	0.00295297	0	0	0	0	0	0	0	0	0	0	0	0	0	0	0	0.0160151	0.0132412	0.0173131	0.0146281	0.0149222	0.0157681	0.00553175	0.00472231	0.00681914	0.0064576	0	0	0	0	0.00812413	0.0106994	0.0105909	0.0072181	0.00602498	0.00884884	0	0	0
43/2OH:1 IPC	0	0	0	0	0	0	0	0	0	0	0	0	0	0	0	0	0	0	0	0.00287924	0.00298161	0.004899	0.0031607	0	0.00388588	0	0	0	0.00295804	0	0	0	0	0	0	0	0	0	0.00216102	0	0	0
44/2OH:1 IPC	0	0	0	0	0	0	0	0	0	0	0	0	0	0	0	0	0	0	0	0.00222036	0.00176068	0.00302986	0	0	0	0.00210238	0	0.00174356	0.00357772	0	0	0	0	0	0	0	0	0	0	0	0	0
32/2OH:2 IPC	0.00689208	0.00919252	0.00622097	0.00988955	0	0	0	0	0	0	0	0	0	0	0	0	0	0	0	0.0041473	0.00371484	0.00367424	0.00266083	0.00469043	0	0	0.00180832	0	0	0	0	0	0	0.00838461	0.00766167	0.00865459	0.0101445	0.00808711	0.00827657	0	0	0
33/2OH:2 IPC	0.00535726	0.00667837	0.00336155	0.00517689	0	0	0	0	0	0	0	0	0	0	0	0	0	0	0	0.00319375	0.00334665	0.00461521	0.00325577	0.0053759	0	0	0	0	0	0	0	0	0	0.00681914	0.00773312	0.00839653	0.00852653	0.0075034	0.0070072	0	0	0
34/2OH:2 IPC	0.0353222	0.0444769	0.0365844	0.0472908	0.015296	0.0121802	0	0	0	0	0	0	0	0	0	0	0	0	0	0.0322161	0.0307364	0.037083	0.0244758	0.0368636	0.0391073	0.0112932	0.00993998	0.0119912	0.0141622	0	0	0	0	0.0645644	0.0747795	0.0604338	0.0557818	0.0528147	0.0553543	0	0	0
35/2OH:2 IPC	0.00794363	0.00845587	0.00899456	0.00918708	0	0	0	0	0	0	0	0	0	0	0	0	0	0	0	0.00807474	0.00742974	0.013019	0.00795621	0.00974695	0.0100403	0.00320937	0.002494	0.0028107	0.00411097	0	0	0	0	0.011399	0.013559	0.0100587	0.00758295	0.00741627	0.00850892	0	0	0
36/2OH:2 IPC	0.03	0.0300031	0.0278461	0.0303035	0.0119337	0.0111653	0	0	0	0	0	0	0	0	0	0	0	0	0	0.0298936	0.029148	0.0364883	0.0268934	0.0332906	0.0379091	0.00639535	0.00641097	0.00757635	0.00661065	0	0	0	0	0.0187424	0.0211425	0.0209042	0.0153914	0.0137847	0.0187583	0	0	0
37/2OH:2 IPC	0.00738248	0.00987437	0.00974182	0.00934893	0	0	0	0	0	0	0	0	0	0	0	0	0	0	0	0.00724575	0.00700006	0.0108841	0.00572716	0.0103367	0.00875225	0	0	0	0.00336155	0	0	0	0	0	0.00453874	0.00334665	0.0038079	0	0.004858	0	0	0
38/2OH:2 IPC	0.0283334	0.0341682	0.0295184	0.0292693	0	0	0	0	0	0	0	0	0	0	0	0	0	0	0	0.0128837	0.012009	0.0133308	0.00963861	0.0136677	0.0152362	0	0	0	0	0	0	0	0	0.00806854	0.00834875	0.00696425	0.00470108	0.00514784	0.00694988	0	0	0
39/2OH:2 IPC	0.00901123	0.00754991	0.00637186	0.00874082	0	0	0	0	0	0	0	0	0	0	0	0	0	0	0	0.0053198	0.00571842	0.00646534	0.00398749	0	0.00518654	0	0	0	0	0	0	0	0	0.00402493	0	0	0	0	0	0	0	0
40/2OH:2 IPC	0.00666338	0.00613192	0.00555881	0.00741627	0	0	0	0	0	0	0	0	0	0	0	0	0	0	0	0.0222234	0.0198769	0.0248007	0.0149546	0.0202129	0.0254408	0	0	0	0	0	0	0	0	0.0131752	0.0135912	0.0139826	0.00846178	0.00765514	0.0121032	0	0	0
41/2OH:2 IPC	0.00378154	0	0.00544062	0	0	0	0	0	0	0	0	0	0	0	0	0	0	0	0	0	0	0.01157	0.00738248	0.0104919	0.0118638	0	0	0	0	0	0	0	0	0	0	0	0	0	0	0	0	0
42/2OH:2 IPC	0.0053759	0.00702145	0.00555881	0.00722502	0	0	0	0	0	0	0	0	0	0	0	0	0	0	0	0.0241004	0.0209357	0.0267774	0.0181247	0.0257872	0.0229948	0	0.00178326	0	0	0	0	0	0	0.0169215	0.018258	0.0197231	0.00926296	0.0101647	0.0163441	0	0	0
44/2OH:2 IPC	0	0	0	0	0	0	0	0	0	0	0	0	0	0	0	0	0	0	0	0.00198494	0.00189473	0	0	0	0	0	0	0	0.00259808	0	0	0	0	0	0	0	0	0	0	0	0	0
32/3OH:0 IPC	0	0	0	0	0	0	0	0	0	0	0	0	0	0	0	0	0	0	0	0.0173663	0.0166297	0.0156699	0.0117298	0.0127836	0.0149052	0.00651157	0.0071064	0.00512838	0	0	0	0	0	0	0	0	0	0	0	0	0	0
33/3OH:0 IPC	0	0.00492952	0	0	0	0	0	0	0	0	0	0	0	0	0	0	0	0	0	0.0175416	0.0167067	0.0219465	0.0181663	0.0192053	0	0	0.00712747	0.0083007	0	0	0	0	0	0	0	0	0	0	0	0	0	0
34/3OH:0 IPC	0.0528653	0.0657727	0.052957	0.0620536	0	0	0	0	0	0	0	0	0	0	0	0	0	0	0	0.121994	0.113895	0.11096	0.11469	0.0999941	0.0968613	0.0787498	0.0757262	0.075068	0.0777096	0	0	0	0	0.0126464	0.0157678	0.0169692	0.013506	0.0136986	0.0124283	0	0	0
34/3OH:0 IPC	0	0	0	0	0	0	0	0	0	0	0	0	0	0	0	0	0	0	0	0.00930067	0.00777182	0	0	0	0	0.00209285	0	0	0	0	0	0	0	0	0.00350714	0	0	0.00371484	0	0	0	0
35/3OH:0 IPC	0.0173131	0.0187288	0.0186599	0.0197116	0	0	0	0	0	0	0	0	0	0	0	0	0	0	0	0.0152027	0.0144988	0.0207917	0.0175307	0.0186282	0.0187834	0.00736892	0.00723885	0.00836072	0.0111907	0	0	0	0	0.00353554	0.00552271	0.00533856	0.00384709	0.006229	0	0	0	0
36/3OH:0 IPC	0.110993	0.127657	0.108537	0.118166	0	0	0	0	0	0	0	0	0	0	0	0	0	0	0	0.0535085	0.0500297	0.0486496	0.0524121	0.0477857	0.0462376	0.0089332	0.0093703	0.0128524	0.0136577	0	0	0	0	0	0.00479585	0.0036194	0	0.0046476	0.00479585	0	0	0
37/3OH:0 IPC	0.0266083	0.033921	0.0301945	0.0331401	0	0	0	0	0	0	0	0	0	0	0	0	0	0	0	0.008989	0.00808093	0.00924134	0.0063325	0.00712747	0.00959181	0	0	0.00187083	0.00282135	0	0	0	0	0	0	0.00393701	0	0	0.00349286	0	0	0
38/3OH:0 IPC	0.0500106	0.065181	0.0572911	0.066333	0	0	0	0	0	0	0	0	0	0	0	0	0	0	0	0.00308869	0.00367424	0.00298497	0.00273862	0.00367424	0	0	0	0	0	0	0	0	0	0	0	0	0	0	0	0	0	0
42/3OH:0 IPC	0	0	0	0	0	0	0	0	0	0	0	0	0	0	0	0	0	0	0	0.00294958	0.00209762	0.003821	0	0	0	0	0.00194679	0.00298664	0.00347851	0	0	0	0	0	0	0	0	0	0	0	0	0
30/2OH:0 EPC	0	0	0	0	0	0	0	0	0	0	0	0	0	0	0	0	0	0	0	0	0.00135647	0	0	0	0	0.00247992	0.00589919	0.00310967	0.00331663	0	0	0	0	0	0	0	0.00440456	0	0	0	0	0
31/2OH:0 EPC	0	0	0	0	0	0	0	0	0	0	0	0	0	0	0	0	0	0	0	0	0	0	0	0	0	0	0.00372828	0.00357772	0.00300833	0	0	0	0	0	0	0	0	0	0	0	0	0
32/2OH:0 EPC	0	0	0	0	0.0674242	0.0687748	0.0360592	0.0401517	0.0526915	0.0550609	0.0599999	0.0302583	0.035482	0.0426867	0.0289465	0.0290139	0	0	0	0.00486828	0.00581381	0	0	0	0.0126415	0.0359178	0.0526706	0.0416958	0.034301	0.0259606	0.0159306	0.0153975	0.0237883	0	0	0	0.0117721	0.0114176	0	0.00989966	0.00688482	0.00830672
33/2OH:0 EPC	0	0	0	0	0.0242815	0.0209651	0.0443594	0.0534784	0.0368318	0.0470791	0.0456123	0.0298653	0.0331493	0.0454145	0.0260964	0.0284668	0	0	0	0.0036194	0.00415934	0.0077525	0.00651925	0.00664083	0.00598335	0.028582	0.0395141	0.040211	0.0342703	0.0223628	0.0135711	0.0109062	0.02726	0	0	0	0	0	0	0.00509904	0.00651157	0.00476447
34/2OH:0 EPC	0.00515754	0.00637186	0.00947115	0.00913249	0.0744948	0.0698092	0.224931	0.257115	0.271241	0.349612	0.328289	0.146295	0.164288	0.223165	0.189016	0.201298	0.00625304	0.0031241	0.00428954	0.0365766	0.0347326	0.0427452	0.0477504	0.0356186	0.0380413	0.372445	0.464784	0.407001	0.337708	0.193713	0.100073	0.0944635	0.230183	0	0.0138614	0.00837864	0.0126979	0.0137441	0	0.0321121	0.0309778	0.0351082
35/2OH:0 EPC	0	0	0	0	0.0333385	0.0313848	0.0573666	0.0603431	0.0492306	0.066893	0.0605982	0.0491758	0.0567452	0.0713687	0.0358404	0.0365205	0	0	0	0.00456072	0.00487854	0.00651157	0.00652691	0.0053759	0.00466906	0.0330833	0.0441265	0.0467562	0.0399359	0.0285918	0.0164808	0.0161287	0.0420918	0	0	0	0	0	0	0.00508923	0.0067008	0.00755653
36/2OH:0 EPC	0.00813643	0.00687028	0.00726642	0.00827052	0.0221459	0.0217449	0.0390398	0.0435537	0.0552744	0.0660753	0.0670234	0.0228352	0.0227831	0.0326267	0.0320379	0.0343516	0	0	0	0.0127725	0.0118242	0.0109389	0.012542	0.011847	0.0113682	0.0298459	0.0402777	0.0420845	0.036592	0.0327874	0.0140937	0.0173978	0.034133	0	0	0	0	0	0	0.0195773	0.0165806	0.0203741
37/2OH:0 EPC	0	0	0	0	0	0.00809947	0.00403734	0.00641877	0.00532919	0.00947643	0.00977768	0.00558573	0.00692826	0.0100932	0	0.00523452	0	0	0	0	0	0.00519618	0.00342053	0.00679711	0	0	0.00392429	0.00424265	0.00356371	0	0.00514784	0.00298161	0	0	0	0	0	0	0	0.00366061	0	0.00583955
38/2OH:0 EPC	0.0063797	0.00928991	0.0067157	0.0054498	0	0	0	0	0	0.00627698	0.00742974	0	0	0	0.00491937	0.00483737	0	0	0	0	0	0.00556779	0.00767471	0	0.00545896	0.00440456	0.00391153	0.00249199	0.00350714	0	0	0.00427786	0	0	0	0.00624504	0	0	0	0	0.00407432	0.00555881
39/2OH:0 EPC	0	0	0	0	0.00614821	0.00820375	0	0.00461521	0.00302325	0	0.00233024	0	0	0	0	0	0	0	0	0	0	0	0	0	0	0	0	0	0	0	0	0	0.00604156	0	0	0	0	0	0	0.00276948	0.00424265	0.00728017
40/2OH:0 EPC	0	0	0	0	0.00854996	0.00773312	0.0053759	0.00406203	0.00314484	0.00340588	0.004858	0.00882055	0.00543142	0.00917073	0.00451665	0.00503986	0	0	0.0044272	0	0	0.00811181	0	0.0114255	0.0109374	0	0	0.00721117	0.00593299	0.00564804	0.00482703	0.00569213	0.00647307	0	0	0	0	0	0	0.00357772	0.00477495	0.00185203
42/2OH:0 EPC	0	0	0	0	0	0	0	0	0	0	0	0	0	0	0	0	0	0	0	0.00356371	0.00242487	0.00320937	0.00459349	0	0	0	0	0.00494977	0.0107627	0	0	0	0	0	0	0	0	0	0	0	0	0
30/2OH:1 EPC	0.0076486	0.00960223	0.0140535	0.00919252	0	0	0	0	0	0	0	0	0	0	0	0	0	0	0	0.00476447	0.00428954	0.0058737	0.00698576	0.00965934	0.0107859	0.00754328	0.00604983	0.00917073	0.00871217	0	0	0	0	0.0128025	0.0146394	0.00820375	0.010343	0.00577065	0.0122364	0	0	0
31/2OH:1 EPC	0	0	0	0	0	0	0.0064962	0.00609101	0.00263818	0.00478541	0.00309839	0.00815484	0.00695707	0.00538519	0	0.00367424	0	0	0	0	0	0	0	0	0	0.00349286	0.00253969	0.00245764	0.00406203	0	0	0	0	0.0056036	0	0.00504977	0	0	0	0.00387299	0.00568334	0
32/2OH:1 EPC	0	0	0	0	0.0161257	0.0150109	0.071746	0.0779311	0.0631313	0.0500575	0.0640475	0.0669695	0.0682861	0.0829552	0.0461915	0.0505261	0.0119029	0.0134401	0.00931142	0.00768122	0.00821593	0.00557677	0.00707113	0.00753665	0.00908858	0.0454074	0.0566832	0.0455577	0.0648069	0.0380801	0.0430269	0.0466093	0.0366882	0	0	0	0	0	0.00525359	0.0412318	0.0464339	0.0447464
33/2OH:1 EPC	0	0	0	0	0	0	0.0937927	0.099959	0.0498935	0.0521128	0.0541746	0.0798666	0.0832499	0.0931067	0.0446425	0.0467664	0.00701433	0.0089276	0.00841437	0.00340588	0.00482703	0.00752337	0.00609922	0.00808093	0.0116713	0.0278245	0.0338759	0.0336825	0.0452798	0.0505561	0.0454105	0.0450617	0.047626	0	0	0.00462603	0	0	0.00509904	0.0336162	0.0334799	0.0362415
34/2OH:1 EPC	0.0140302	0.0128956	0.0132698	0.0146543	0.0296291	0.0289402	0.573228	0.621266	0.442685	0.44715	0.456692	0.433669	0.468051	0.591318	0.384518	0.399529	0.0420226	0.0467247	0.037529	0.0346016	0.0371328	0.0455264	0.0531781	0.053206	0.0690635	0.463152	0.471173	0.451722	0.453905	0.516388	0.418888	0.386785	0.539844	0.0171422	0.0153692	0.0148284	0.0109049	0.0110216	0.0116163	0.199492	0.211523	0.228741
35/2OH:1 EPC	0	0	0	0	0.0138141	0.00909408	0.0965435	0.104127	0.06021	0.0662958	0.0675588	0.0901767	0.100182	0.126328	0.0509494	0.0564566	0.00425442	0.00356371	0	0.00598335	0.00449446	0.00874082	0.00888268	0.0103029	0.0100967	0.0458276	0.0501581	0.0530466	0.0454419	0.0592389	0.0449568	0.0403496	0.0616979	0	0	0	0	0	0	0.0204039	0.0217691	0.0239817
36/2OH:1 EPC	0	0	0	0	0	0	0.0861013	0.0935075	0.069788	0.0775835	0.0817549	0.0539262	0.0604125	0.081026	0.0523467	0.053269	0.006738	0.00366061	0.00483737	0.0147623	0.0150972	0.0198063	0.0247838	0.0215218	0.0189822	0.051874	0.0549601	0.0588386	0.0446041	0.077477	0.0555128	0.0503454	0.0868676	0.00719033	0	0	0	0	0	0.0470126	0.0523408	0.0569234
37/2OH:1 EPC	0	0	0	0	0	0	0.0143089	0.013614	0.0110882	0.0101991	0.00831875	0.00871217	0.0104553	0.0151431	0.00614821	0.00772018	0	0	0	0.00252982	0	0.00491937	0.0046476	0.00692826	0.00456072	0.00536659	0.00541297	0.00744319	0.00319375	0.0119743	0.00425442	0.00583955	0.00761585	0	0	0	0	0	0	0.00753665	0.00732809	0.00751672
38/2OH:1 EPC	0.00615634	0.00437037	0	0	0	0	0.00726642	0.0138221	0.00829467	0.00548637	0.00961264	0.00820375	0.0064576	0.0124057	0.00681914	0	0	0	0	0	0	0.00809947	0	0.00924134	0	0.00581381	0.00678975	0.0073076	0	0	0.00552271	0	0.0107109	0	0	0	0	0.00473288	0.00536659	0.0100368	0.0099148	0.0110682
39/2OH:1 EPC	0	0	0	0	0.0121453	0.00754991	0.0067008	0.00324038	0.0046476	0	0.00457167	0.00391153	0.00602498	0.00440456	0	0.00388588	0.0020567	0.00133791	0	0	0.00269815	0.0040497	0	0	0	0	0	0	0	0	0	0.00307409	0	0	0	0	0	0	0	0.00134536	0	0
40/2OH:1 EPC	0	0	0	0	0.00670825	0.00827657	0.00621293	0.00557677	0.00565688	0.00728017	0.00902232	0	0.00756975	0.00661065	0.00725954	0.00772665	0.00219545	0.00182483	0	0.00756314	0.00833676	0.0128161	0.00756314	0.0102602	0.0113335	0.00697143	0.00449446	0.00627698	0.00620488	0.00672315	0.0058737	0.0072733	0.00772018	0.00664836	0	0	0	0	0	0.00482703	0.0063325	0.00655749
41/2OH:1 EPC	0	0	0	0	0	0	0	0	0.0072733	0.00956571	0.00837864	0	0	0	0	0	0	0	0	0.00425442	0.00397493	0.00683379	0.00476447	0	0	0	0	0.00383407	0.00344964	0	0.00906103	0.00476447	0	0	0	0	0	0	0	0	0	0
42/2OH:1 EPC	0.00391153	0	0	0	0	0	0	0.00849716	0.0106444	0.0101482	0.0113916	0.00530097	0.0069786	0.0122257	0.00459349	0.00517689	0.00374167	0	0	0.00811181	0.00841437	0.0116616	0.0102199	0.011142	0.0115622	0.0133393	0.0174628	0.0174248	0.0153703	0.00752337	0.00823417	0.0106748	0.00769423	0	0.00641877	0.00512838	0	0	0.00387299	0.00432436	0.00408657	0.00775894
43/2OH:1 EPC	0	0	0	0	0	0	0	0	0	0	0	0	0	0	0	0	0	0	0	0	0.00198242	0.00349286	0.00303151	0	0	0	0.00328634	0.00488878	0.00251197	0	0	0	0	0	0	0	0	0	0	0	0	0
44/2OH:1 EPC	0	0	0	0	0	0	0	0	0	0	0	0	0	0	0	0	0	0	0	0	0	0	0	0	0	0.004858	0.00575329	0.00402493	0.00346411	0	0	0	0	0	0	0	0	0	0	0	0	0
32/2OH:2 EPC	0	0	0	0	0	0	0	0	0	0	0.00479585	0	0	0	0	0	0	0.00233238	0	0	0	0	0	0	0	0	0	0	0.00339117	0	0	0	0	0	0	0	0	0	0	0.00548637	0	0.00621293
33/2OH:2 EPC	0	0	0	0	0	0	0.0072733	0.00609101	0.00503986	0.00538519	0.00590766	0.00506954	0	0	0	0	0	0	0	0	0.00135647	0	0	0	0	0.00667837	0.00711343	0.00346411	0.00556779	0.00931142	0.00601668	0.00259423	0	0	0	0	0	0	0	0.00349286	0	0
34/2OH:2 EPC	0.00714149	0.00439319	0	0	0	0	0.022089	0.0270259	0.0189042	0.0184596	0.0229717	0.0202864	0.0227231	0.0240416	0.017635	0.0153497	0.00570967	0.00293087	0.00424265	0.00370136	0.00433591	0.00400001	0.00612376	0	0.0101059	0.0286987	0.0302546	0.0247875	0.0197907	0.0189418	0.0196638	0.0165903	0.0220822	0.00500002	0	0	0	0	0.0053198	0.0242359	0.028801	0.0271322
35/2OH:2 EPC	0	0	0	0	0	0	0	0.00872937	0.00788044	0.00617256	0.00407432	0.00639535	0.00908858	0.0114	0.00594142	0.00503986	0	0	0	0	0	0.00336155	0.00342053	0	0	0.0070072	0.00906655	0.0063797	0.00433591	0.0100002	0.00676762	0.00475396	0.00879784	0	0	0	0	0	0	0.0105576	0.0103171	0.0109675
36/2OH:2 EPC	0	0	0	0	0	0	0.0285143	0.027947	0.017986	0.0197375	0.0198595	0.0169636	0.0237208	0.0322916	0.0173398	0.0175543	0	0	0	0.00286182	0.00297322	0.00437037	0.00324038	0.00490919	0	0.0155214	0.0166078	0.0132781	0.0105509	0.0174359	0.0137896	0.0126563	0.0156121	0	0	0	0	0	0	0.0893622	0.104578	0.101446
37/2OH:2 EPC	0	0	0	0	0	0	0.00553175	0	0	0.0038079	0	0	0	0	0	0	0	0	0	0	0	0.00280357	0	0	0	0.00330152	0.0037683	0.00304959	0	0	0	0	0	0	0	0	0	0	0	0.00885449	0.00402493	0.0119736
38/2OH:2 EPC	0	0	0	0	0	0	0.00459349	0.00465834	0.00319375	0	0.00212603	0.00427786	0	0.00488878	0	0	0	0	0	0	0	0	0	0	0	0	0.00350714	0	0	0	0	0	0.00621293	0	0	0	0	0	0	0.0180241	0.0170796	0.017644
39/2OH:2 EPC	0	0	0	0	0	0	0.00220681	0.00388588	0.00403734	0	0	0	0	0	0	0	0	0	0	0	0	0	0	0	0	0	0	0	0	0	0.00322491	0	0	0	0	0	0	0	0	0.00260768	0.00437037	0.00386006
40/2OH:2 EPC	0	0	0	0	0	0	0.00506954	0	0.00781033	0.00342053	0	0	0	0.00585665	0.0067157	0	0	0	0	0.00434743	0	0.00889956	0	0.00843218	0.00753665	0	0.00291891	0	0.0031607	0	0	0.00471171	0.00736213	0	0	0	0	0	0	0.0100349	0.00973668	0.00842625
41/2OH:2 EPC	0	0	0	0	0	0	0	0	0	0	0	0	0	0	0	0	0	0	0	0.00352137	0.00366061	0	0	0	0.00622097	0	0	0	0	0	0	0	0	0	0	0	0	0	0	0	0	0
42/2OH:2 EPC	0.00508923	0	0	0	0	0	0.0103362	0.0140003	0.0205689	0.0231989	0.0253337	0.00859662	0.0118534	0.0122456	0.0126114	0.0128295	0.00328634	0	0	0.00944472	0.00975208	0.0170027	0.0139586	0.0171912	0.0161621	0.00598335	0.00707819	0.0122022	0.00877508	0.016784	0.0202308	0.019729	0.0181679	0.00676762	0	0.00541297	0.00707113	0	0	0.0121866	0.0109401	0.0153727
44/2OH:2 EPC	0	0	0	0	0	0	0	0	0	0	0	0	0	0	0	0	0	0	0	0.00176352	0.00193907	0	0	0	0	0	0	0.00264386	0.00205913	0	0	0	0	0	0	0	0	0	0	0.00426616	0.00314325	0.00715548
32/3OH:0 EPC	0	0	0	0	0.00630084	0	0.0258768	0.0289007	0.0279061	0.0252155	0.0339481	0.0234762	0.0216786	0.0257968	0.018508	0.0199776	0	0	0	0	0.00213776	0	0	0	0	0.00441589	0.00864302	0	0	0.00950803	0.0155728	0.0158216	0.0122168	0.00403734	0	0	0	0	0	0.0030249	0.00327109	0.00477495
33/3OH:0 EPC	0	0	0	0	0	0	0.0369948	0.0362672	0.0238954	0.0236536	0.026675	0.0273106	0.0255583	0.0322097	0.0158607	0.0199491	0	0	0	0.00213776	0	0	0	0	0	0.00676762	0.00407432	0.00540373	0.00646534	0.0148041	0.0172715	0.0164158	0.0141183	0	0	0	0	0	0	0	0	0.00327109
34/3OH:0 EPC	0	0	0	0	0	0	0	0	0	0	0	0	0	0	0	0	0	0	0	0.00190526	0	0	0	0	0	0.00673058	0.00446096	0.00629289	0	0	0	0	0	0	0	0	0	0	0	0	0	0
34/3OH:0 EPC	0	0	0	0	0	0	0.199574	0.192368	0.192119	0.20543	0.213625	0.16061	0.155111	0.186558	0.149797	0.162935	0.00354966	0.00409879	0	0.0144934	0.0144544	0.0104339	0.00977257	0.00985409	0.00748338	0.0730299	0.0694022	0.0767357	0.0839346	0.137139	0.120362	0.13655	0.154017	0	0	0.00683379	0	0	0	0.0182845	0.0159206	0.0162155
35/3OH:0 EPC	0	0	0	0	0	0.00735534	0.0411146	0.0385182	0.0297785	0.0351496	0.0352194	0.0389533	0.0398386	0.04979	0.0252583	0.027723	0	0	0	0	0	0	0.00418331	0	0	0.0059917	0.00782312	0.0103707	0.00839057	0.0239083	0.0146619	0.0158141	0.0262566	0	0	0	0	0	0	0.00334665	0.00320937	0.00676023
36/3OH:0 EPC	0	0	0	0	0	0	0.0349405	0.032723	0.0343346	0.0395652	0.0390016	0.0212404	0.022927	0.0260173	0.021055	0.0245544	0	0	0	0.00470108	0.00490919	0.00388588	0.00435891	0	0	0.00707113	0.00700006	0.0089276	0.0100524	0.0213692	0.0185853	0.0181259	0.0234295	0	0	0	0	0	0	0.00435891	0.00352137	0.00522496
37/3OH:0 EPC	0	0	0	0	0	0	0	0	0.00391153	0.00430118	0.0044272	0	0	0	0	0	0	0	0	0	0	0	0	0	0	0	0	0	0	0	0	0	0	0	0	0	0	0	0	0	0	0
38/3OH:0 EPC	0	0	0	0	0	0.00502993	0	0	0	0	0.00295297	0	0	0	0	0	0.00333167	0	0.00291548	0	0	0	0	0	0	0	0	0	0	0	0	0	0	0	0	0	0	0	0	0	0	0
39/3OH:0 EPC	0	0	0	0	0.0092251	0.00681914	0.00396233	0.00374167	0.0031209	0.00344964	0.00411097	0.00534792	0.00694988	0.00418331	0.00432436	0.00762241	0	0.00203224	0.00297154	0	0	0	0	0	0	0	0	0	0	0.00762897	0	0.00391153	0.0107363	0	0	0	0	0	0	0.00233667	0.0036194	0.00367424
30/2OH:0 AEPnC	0	0	0	0	0	0	0	0	0	0	0	0	0	0	0	0	0	0	0	0	0	0	0	0	0	0.00592456	0.006229	0.00562142	0.00492952	0	0	0	0	0	0	0	0.00479585	0.00628494	0	0	0	0
32/2OH:0 AEPnC	0	0	0	0	0	0	0	0	0	0	0	0	0	0	0	0	0	0	0	0.00665587	0.00798758	0.00739601	0.00844995	0.00952905	0.0117763	0.037255	0.0333297	0.0336716	0.0386909	0	0	0	0	0	0	0.00746331	0.0158656	0.0191468	0.00747001	0	0	0
33/2OH:0 AEPnC	0	0	0	0	0	0	0	0	0	0	0	0	0	0	0	0	0	0	0	0.00439319	0.00562142	0.0093703	0.00912153	0.00720423	0.00716944	0.0213056	0.0160798	0.024803	0.0272774	0	0	0	0	0	0	0	0	0	0	0	0	0
34/2OH:0 AEPnC	0	0	0	0	0	0	0	0	0	0	0	0	0	0	0	0	0	0	0	0.0225258	0.0282752	0.0421673	0.0455612	0.0487769	0.0504331	0.260986	0.160027	0.227152	0.236026	0	0	0	0	0.00924134	0.0129133	0.0108567	0.00963342	0.0126772	0.0107927	0	0	0
35/2OH:0 AEPnC	0	0	0	0	0	0	0	0	0	0	0	0	0	0	0	0	0	0	0	0.00307734	0.00349286	0.00807474	0.00683379	0.00447215	0.00790578	0.0234261	0.0161447	0.0287947	0.0283609	0	0	0	0	0	0	0	0	0	0	0	0	0
36/2OH:0 AEPnC	0	0	0	0	0	0	0	0	0	0	0	0	0	0	0	0	0	0	0	0.00781033	0.00876367	0.0104041	0.0117407	0.0179685	0.0181842	0.0238542	0.0163786	0.0282571	0.0292459	0	0	0	0	0	0	0	0	0	0	0	0	0
37/2OH:0 AEPnC	0	0	0	0	0	0	0	0	0	0	0	0	0	0	0	0	0	0	0	0	0	0	0.00282312	0	0	0	0.00179165	0.00309678	0.00289483	0	0	0	0	0	0	0	0	0	0	0	0	0
42/2OH:0 AEPnC	0	0	0	0	0	0	0	0	0	0	0	0	0	0	0	0	0	0	0	0	0	0	0	0	0	0.00220907	0	0.00298497	0.00309031	0	0	0	0	0	0	0	0	0	0	0	0	0
30/2OH:1 AEPnC	0	0	0	0	0	0	0	0	0	0	0	0	0	0	0	0	0	0	0	0.00246374	0	0	0.00291205	0	0	0.00452771	0.00625304	0.00324038	0.00245153	0	0	0	0	0	0	0	0	0	0	0	0	0
31/2OH:1 AEPnC	0	0	0	0	0	0	0	0	0	0	0	0	0	0	0	0	0	0	0	0.0015	0	0	0	0	0	0.00277669	0.00370136	0.00512838	0	0	0	0	0	0	0	0	0	0	0	0	0	0
32/2OH:1 AEPnC	0	0	0	0	0	0	0	0	0	0	0	0	0	0	0	0	0	0	0	0.0180327	0.0176906	0.0198925	0.0205185	0.0169446	0.0160194	0.0470952	0.056955	0.0395819	0.0395867	0	0	0	0	0.00432436	0.00829467	0.00774604	0.00500002	0.00703568	0.00583098	0	0	0
33/2OH:1 AEPnC	0	0	0	0	0	0	0	0	0	0	0	0	0	0	0	0	0	0	0	0.0145756	0.0128114	0.0209149	0.0190846	0.0168852	0.0136511	0.0251756	0.0300219	0.0287588	0.0273661	0	0	0	0	0	0	0.00546812	0.00393701	0	0.00570967	0	0	0
34/2OH:1 AEPnC	0	0	0	0	0	0	0	0	0	0	0	0	0	0	0	0	0	0	0	0.100651	0.0989126	0.113291	0.133667	0.0977573	0.0921911	0.35221	0.343896	0.299902	0.302537	0	0	0	0	0.0174744	0.022066	0.0166556	0.0113374	0.0263928	0.018376	0	0	0
35/2OH:1 AEPnC	0	0	0	0	0	0	0	0	0	0	0	0	0	0	0	0	0	0	0	0.0129908	0.0120958	0.018745	0.0187625	0.015226	0.015209	0.0316007	0.0318223	0.033603	0.0352403	0	0	0	0	0	0	0	0	0	0	0	0	0
36/2OH:1 AEPnC	0	0	0	0	0	0	0	0	0	0	0	0	0	0	0	0	0	0	0	0.0391802	0.0399274	0.0419057	0.0501648	0.0387788	0.0410184	0.0351515	0.0348959	0.0360685	0.0389285	0	0	0	0	0	0.00644985	0.00691381	0	0.0245743	0.0113052	0	0	0
37/2OH:1 AEPnC	0	0	0	0	0	0	0	0	0	0	0	0	0	0	0	0	0	0	0	0.0058224	0.006863	0.00749006	0.00617256	0.00814871	0.00494977	0.00501998	0.00293258	0.00284078	0.00282666	0	0	0	0	0	0	0	0	0	0	0	0	0
38/2OH:1 AEPnC	0	0	0	0	0	0	0	0	0	0	0	0	0	0	0	0	0	0	0	0.00423085	0.00342053	0.00583955	0.00571842	0.00811181	0.0074499	0.00291205	0.00176068	0.003	0.00333167	0	0	0	0	0	0	0	0	0	0	0	0	0
40/2OH:1 AEPnC	0	0	0	0	0	0	0	0	0	0	0	0	0	0	0	0	0	0	0	0.00626103	0.00707113	0.0116316	0.0102922	0.00882621	0.00858498	0	0.00221585	0.00163401	0.00347851	0	0	0	0	0	0	0	0	0	0	0	0	0
41/2OH:1 AEPnC	0	0	0	0	0	0	0	0	0	0	0	0	0	0	0	0	0	0	0	0.00241247	0.00240417	0.00613192	0.00435891	0	0	0	0	0	0.00383407	0	0	0	0	0	0	0	0	0	0	0	0	0
42/2OH:1 AEPnC	0	0	0	0	0	0	0	0	0	0	0	0	0	0	0	0	0	0	0	0.00552271	0.0066333	0.00938097	0.00835474	0.00981851	0.00943942	0.00879216	0.00901677	0.0107191	0.0119696	0	0	0	0	0.00840843	0.00973155	0.00740277	0.0105678	0.0111916	0.00814257	0	0	0
33/2OH:2 AEPnC	0	0	0	0	0	0	0	0	0	0	0	0	0	0	0	0	0	0	0	0	0	0.00305615	0.00163095	0	0.00353554	0.00322491	0.00610741	0	0.00193391	0	0	0	0	0	0	0	0	0	0	0	0	0
34/2OH:2 AEPnC	0	0	0	0	0	0	0	0	0	0	0	0	0	0	0	0	0	0	0	0.00787409	0.00753001	0.00995506	0.0101667	0.00865459	0.00798758	0.0206969	0.0205341	0.0168553	0.0158457	0	0	0	0	0	0.0073076	0.00625304	0.00609101	0.00719033	0	0	0	0
35/2OH:2 AEPnC	0	0	0	0	0	0	0	0	0	0	0	0	0	0	0	0	0	0	0	0	0	0.00557677	0.00182757	0	0	0.00552271	0.00517689	0.00222486	0.00479585	0	0	0	0	0	0	0	0	0	0	0	0	0
36/2OH:2 AEPnC	0	0	0	0	0	0	0	0	0	0	0	0	0	0	0	0	0	0	0	0.00669333	0.00624504	0.00593299	0.0100086	0.00887142	0.00638753	0.0093703	0.0100734	0.00639535	0.00651925	0	0	0	0	0	0	0	0	0	0	0	0	0
38/2OH:2 AEPnC	0	0	0	0	0	0	0	0	0	0	0	0	0	0	0	0	0	0	0	0	0	0.00320937	0.0038079	0	0	0	0	0	0.00146629	0	0	0	0	0	0	0	0	0	0	0	0	0
40/2OH:2 AEPnC	0	0	0	0	0	0	0	0	0	0	0	0	0	0	0	0	0	0	0	0.00319375	0.00444973	0.00571842	0.00570091	0.0107801	0.00664836	0	0	0	0	0	0	0	0	0	0	0	0	0	0	0	0	0
42/2OH:2 AEPnC	0	0	0	0	0	0	0	0	0	0	0	0	0	0	0	0	0	0	0	0.00460436	0.00594142	0.00854996	0.00904999	0.0113078	0.00864302	0	0.00264953	0.00240417	0.00306758	0	0	0	0	0	0	0	0	0	0	0	0	0
32/3OH:0 AEPnC	0	0	0	0	0	0	0	0	0	0	0	0	0	0	0	0	0	0	0	0.00159687	0.00245153	0	0	0	0	0.00508923	0.00396233	0.00273862	0.00444973	0	0	0	0	0	0	0	0	0	0	0	0	0
33/3OH:0 AEPnC	0	0	0	0	0	0	0	0	0	0	0	0	0	0	0	0	0	0	0	0	0.00196469	0	0.00282843	0	0.00488878	0	0.00378154	0.00483737	0.00262679	0	0	0	0	0	0	0	0	0	0	0	0	0
34/3OH:0 AEPnC	0	0	0	0	0	0	0	0	0	0	0	0	0	0	0	0	0	0	0	0.0197646	0.0170258	0.0151739	0.0192212	0.0167918	0.0161168	0.0554554	0.053002	0.0507048	0.0478538	0	0	0	0	0	0	0	0	0	0	0	0	0
35/3OH:0 AEPnC	0	0	0	0	0	0	0	0	0	0	0	0	0	0	0	0	0	0	0	0.00244541	0	0.00383407	0.00353554	0.00712045	0	0.006229	0.00482703	0.00583955	0.00739601	0	0	0	0	0	0	0	0	0	0	0	0	0
36/3OH:0 AEPnC	0	0	0	0	0	0	0	0	0	0	0	0	0	0	0	0	0	0	0	0.00822201	0.00597498	0.00483737	0.00786138	0.0101839	0.00427786	0.00652691	0.0056036	0.00880352	0.00553175	0	0	0	0	0	0	0	0	0	0	0	0	0
42/3OH:0 AEPnC	0	0	0	0	0	0	0	0	0	0	0	0	0	0	0	0	0	0	0	0	0	0.00233667	0	0	0	0	0.0022561	0.00187617	0	0	0	0	0	0	0	0	0	0	0	0	0	0
31/2OH:0 SM	0	0	0	0	0	0	0.00798758	0.00784227	0.0103886	0.00795621	0.00989966	0.00985409	0.00785502	0.00794993	0.00848538	0.00837864	0.00683379	0.00934893	0.006364	0	0	0	0	0	0	0	0	0	0	0.00510884	0.00662576	0.00734854	0	0	0	0	0	0	0	0	0	0
31/2OH:0 SM	0.025159	0.0265776	0.0314671	0.026974	0.0317372	0.0287446	0.016745	0.014902	0.0126509	0.0128242	0.0107625	0.0154973	0.0161114	0.0162965	0.0130123	0.0117629	0.00942882	0.00785502	0.0108688	0.0125847	0.0128916	0.0204326	0.0177756	0.0269255	0.0281732	0.0172685	0.0146915	0.0188023	0.0180018	0.0188079	0.0121139	0.0100877	0.01783	0.0329243	0.0381684	0.0336391	0.0294538	0.0324927	0.0309003	0	0.0125022	0
32/2OH:0 SM	0.0523802	0.0540141	0.0601531	0.054229	0.218195	0.177006	0.0321802	0.029103	0.0582695	0.0535526	0.0473206	0.0407557	0.0341118	0.0322147	0.0457642	0.0431655	0.0372355	0.0768782	0.0538903	0.0304697	0.031827	0.0379729	0.0370917	0.044104	0.0432597	0.0304718	0.0317104	0.0380778	0.0396352	0.0321035	0.0298517	0.0275728	0.0309026	0.0589155	0.0608448	0.055638	0.0504352	0.0563814	0.0529416	0.0374257	0.0382847	0.0324771
33/2OH:0 SM	0.0322991	0.0313277	0.0329878	0.0323842	0.0931684	0.0751843	0.0289834	0.0257187	0.0410816	0.0424427	0.0347856	0.0347793	0.0314548	0.0244855	0.0382694	0.0352901	0.0192209	0.0423719	0.0320967	0.0241412	0.0257004	0.0261438	0.026713	0.0251696	0.0256414	0.0157884	0.014715	0.0182069	0.0194886	0.023653	0.0208617	0.0201498	0.0223389	0.0288453	0.024078	0.024951	0.0234041	0.0274411	0.0266454	0.0248282	0.0202998	0.0217634
34/2OH:0 SM	0.136491	0.135871	0.145996	0.143218	0.281393	0.230622	0.142963	0.124908	0.31953	0.324385	0.260794	0.154139	0.13822	0.126394	0.290339	0.278053	0.134703	0.246853	0.190446	0.130468	0.142893	0.145052	0.144143	0.141658	0.144083	0.0885222	0.0744121	0.118	0.125924	0.192752	0.167046	0.161434	0.172632	0.14792	0.124575	0.133023	0.113787	0.135809	0.160625	0.140632	0.127329	0.126478
35/2OH:0 SM	0.0272024	0.0269267	0.0261135	0.0261442	0.120893	0.100249	0.0348359	0.0317191	0.0540243	0.0592422	0.0456295	0.05115	0.0480798	0.0389839	0.0515197	0.0497273	0.0189625	0.0326951	0.0224375	0.029914	0.0322092	0.0331503	0.0338207	0.0337975	0.0335225	0.0176638	0.0161379	0.0264003	0.0274562	0.0287204	0.0231482	0.0232552	0.0273385	0.0334562	0.0222108	0.0275747	0.025208	0.0257739	0.0293759	0.0203594	0.0198415	0.020026
36/2OH:0 SM	0.0395245	0.0403013	0.0391355	0.0388832	0.0848539	0.0712276	0.0235682	0.0224473	0.0561835	0.0581777	0.0495928	0.0226389	0.0206112	0.0178845	0.0429953	0.042897	0.0197018	0.0329116	0.0229004	0.058433	0.0655043	0.0675624	0.067052	0.0661862	0.0622147	0.0294358	0.0237336	0.0433437	0.0440629	0.0292205	0.0216722	0.0225008	0.028453	0.060185	0.0462237	0.0519863	0.0443749	0.0530475	0.0624934	0.0550561	0.0502341	0.0505363
37/2OH:0 SM	0.0160165	0.0160016	0.0157143	0.0151458	0.0293419	0.025635	0.00423085	0.00424265	0.00760928	0.00793104	0.00673058	0.00514784	0.00463683	0.00431279	0.00617256	0.00684111	0	0	0	0.0257392	0.0287855	0.029198	0.0291949	0.0287496	0.0274404	0.0105863	0.00728017	0.0126379	0.0113378	0	0	0	0	0.0245717	0.0154743	0.0201377	0.0178421	0.0214725	0.0208201	0.00653457	0.00438179	0
38/2OH:0 SM	0.0377813	0.0360602	0.0359783	0.0362134	0.0310119	0.0288206	0.00356371	0.00521539	0.00406203	0.00401249	0.00428954	0	0	0	0	0	0	0	0	0.0723279	0.0744354	0.0785375	0.0788161	0.0793743	0.0706293	0.0266432	0.0170686	0.0292955	0.0291861	0	0	0	0	0.058275	0.040052	0.0461868	0.0402988	0.0473488	0.0557132	0.0110252	0.00832476	0.00956048
39/2OH:0 SM	0.0186291	0.0178699	0.0177084	0.0174176	0.0148609	0.0138604	0	0.00286007	0.00238537	0.00278568	0.00289483	0.0025	0	0	0.00394969	0	0.00835474	0.0110405	0.00968003	0.0434614	0.0419505	0.046205	0.0495713	0.0457628	0.0401935	0.0141084	0.00889956	0.0150176	0.0144389	0.00350714	0.00469043	0.00568334	0.00921425	0.0297032	0.0168379	0.0242716	0.020821	0.0246595	0.0267022	0	0.00688482	0
40/2OH:0 SM	0.0407739	0.0403148	0.0367693	0.038949	0.0388381	0.0329029	0	0	0	0	0	0	0	0	0	0	0.0101087	0.00714849	0	0.0891148	0.0890032	0.0980629	0.0974652	0.0960011	0.0809835	0.0336047	0.0195531	0.0416494	0.037669	0	0	0	0	0.0705913	0.0454038	0.0582247	0.0546364	0.0605288	0.0735145	0.00992992	0.00876367	0.00989966
41/2OH:0 SM	0.0168432	0.0160706	0.0166169	0.0178359	0.0172944	0.0147914	0	0	0	0	0	0	0	0	0	0	0.00869494	0.00765514	0	0.0390966	0.0381957	0.0440603	0.0451398	0.0410306	0.0368884	0.0144289	0.00848538	0.01782	0.0170834	0	0	0	0	0.0307935	0.0163605	0.0256673	0.0230132	0.0259175	0.0292858	0.00519618	0.00496993	0.00501998
42/2OH:0 SM	0.0232451	0.0227464	0.0208602	0.0232555	0.025423	0.022622	0.00209046	0.00238328	0	0	0.00228911	0	0	0.00234947	0.0018303	0.00187617	0.00820984	0.00624504	0.00572716	0.0558112	0.0553121	0.0620317	0.0623468	0.0553275	0.0523666	0.0228421	0.0137303	0.0304282	0.0301931	0.00257294	0	0.0028178	0.00516723	0.0498497	0.0289204	0.0411502	0.0362491	0.042218	0.0513815	0.00741627	0.00722502	0.00821593
43/2OH:0 SM	0	0	0	0	0.00620488	0.00845587	0.00218632	0	0	0	0	0	0.00482703	0	0	0	0	0	0.00259615	0.0126071	0.00929529	0	0	0	0	0.00306268	0	0	0	0	0	0	0	0.0138244	0.0140547	0	0	0.00656511	0.0150751	0	0	0
44/2OH:0 SM	0.00285658	0.00492952	0.00454974	0.00533856	0.00387299	0	0	0	0	0	0	0	0	0	0	0	3.78153e-05	0	0	0.00694268	0.00704278	0.00785502	0.00817933	0.00794993	0.00822809	0.00253772	0.00246374	0.004858	0.00447215	0	0	0	0	0.00915436	0.00513812	0	0	0.00486828	0.00854996	0	0	0
31/2OH:1 SM	0.0352858	0.0402296	0.0404716	0.0386221	0.0291322	0.0282066	0.0221562	0.0209377	0.0146794	0.0149251	0.0145857	0.0212201	0.0218772	0.0209155	0.0157886	0.0154567	0.0213233	0.0290929	0.0251908	0.0170919	0.0164917	0.0249826	0.0224606	0.034667	0.0331431	0.0214998	0.0254694	0.0252442	0.0247902	0.0231793	0.0148997	0.0141835	0.0261302	0.0412909	0.050856	0.0439901	0.0386267	0.0391657	0.0407997	0.0148329	0.0205184	0.0153565
32/2OH:1 SM	0.127752	0.130642	0.12558	0.127441	0.0695761	0.0611152	0.0823953	0.0756046	0.0898594	0.0677628	0.0858907	0.112707	0.104874	0.0870062	0.0839108	0.077874	0.238909	0.303716	0.257217	0.0697602	0.0705365	0.0678228	0.0684312	0.0715454	0.0673433	0.0657494	0.0952753	0.0811473	0.0809599	0.0510773	0.0863051	0.0945964	0.0508857	0.116648	0.142987	0.117977	0.106742	0.10904	0.121582	0.152335	0.175057	0.136767
33/2OH:1 SM	0.145642	0.14487	0.142623	0.143361	0.0538553	0.0472785	0.108047	0.100104	0.0775575	0.0683698	0.0750949	0.134173	0.123542	0.103298	0.0847096	0.0807608	0.15171	0.178045	0.171234	0.086413	0.0862814	0.0869753	0.087541	0.0895596	0.0826085	0.0641355	0.0737676	0.0757704	0.0761964	0.0677269	0.0891862	0.0927421	0.0667745	0.112931	0.118643	0.107498	0.0959445	0.100998	0.109215	0.120276	0.1212	0.113662
34/2OH:1 SM	0.542036	0.53658	0.540606	0.550238	0.216444	0.17923	0.680408	0.639161	0.707406	0.639307	0.69098	0.817807	0.816057	0.680579	0.818569	0.826394	0.973759	0.808762	0.950241	0.385688	0.385485	0.409196	0.40407	0.413371	0.389696	0.290962	0.259702	0.338649	0.342316	0.772035	0.903066	0.904052	0.733078	0.45195	0.429814	0.414184	0.35785	0.395135	0.45862	0.765149	0.866668	0.794974
35/2OH:1 SM	0.0838029	0.0837454	0.0819182	0.0839997	0.0464511	0.0393415	0.119334	0.110843	0.0995522	0.0964578	0.0965456	0.175206	0.168707	0.143044	0.111145	0.10808	0.0904729	0.0894244	0.0872252	0.082853	0.0792767	0.0864496	0.0847965	0.0850581	0.080611	0.0546898	0.0483558	0.0670329	0.0683315	0.0882615	0.092134	0.0948123	0.0826681	0.0807524	0.0676338	0.0725316	0.0622463	0.0683457	0.0760427	0.0955575	0.0910346	0.0950819
36/2OH:1 SM	0.148926	0.152144	0.148995	0.146699	0.0845262	0.0689767	0.103202	0.0965153	0.119786	0.10962	0.112552	0.0992254	0.0914806	0.0813637	0.10671	0.100346	0.127198	0.126433	0.113426	0.190405	0.185472	0.196926	0.192413	0.191986	0.18354	0.0989356	0.0707091	0.106293	0.107241	0.106869	0.117302	0.119455	0.0988578	0.178019	0.156632	0.16161	0.133793	0.155564	0.186755	0.227795	0.202441	0.215924
37/2OH:1 SM	0.0309083	0.0313876	0.0321208	0.0307672	0.0218478	0.0179518	0.015536	0.0147091	0.0141201	0.0131986	0.0128961	0.0187637	0.0174466	0.0152448	0.0128798	0.0121911	0.0181649	0.0163333	0.014248	0.0467794	0.0465804	0.0480658	0.0462948	0.0490914	0.0454609	0.0219589	0.0136764	0.0210683	0.0224902	0.0114483	0.0113144	0.0119337	0.0127241	0.0418767	0.0349297	0.0367466	0.0334465	0.036613	0.0414739	0.0330042	0.0235204	0.0312467
38/2OH:1 SM	0.0614348	0.0611778	0.0648071	0.0631507	0.0461459	0.0383005	0.0159052	0.0166928	0.00931679	0.008922	0.0100505	0.0139015	0.013876	0.0149147	0.00821593	0.00939695	0.0282035	0.0304648	0.0269342	0.111027	0.112877	0.110969	0.109351	0.111571	0.108435	0.0571621	0.0291087	0.0496075	0.0518699	0.012066	0.0122096	0.0133973	0.0123786	0.101032	0.0896825	0.0913671	0.0833485	0.0897487	0.113866	0.0562408	0.0391164	0.0503702
39/2OH:1 SM	0.040221	0.0404184	0.0403706	0.0407318	0.0320419	0.0285288	0.00730075	0.00835474	0.00384709	0.00417134	0.00413523	0.0085324	0.00907206	0.00885449	0.0033764	0.00402493	0.0170176	0.017304	0.014175	0.0808439	0.0827935	0.0803019	0.0824409	0.0800759	0.0770454	0.0395033	0.0182054	0.0354566	0.0364102	0.00772018	0.00525359	0.00672315	0.00756975	0.0678618	0.0481817	0.0564676	0.0500548	0.0564488	0.0627825	0.0258491	0.0146737	0.0238285
40/2OH:1 SM	0.103074	0.105306	0.105901	0.109013	0.0895064	0.073817	0.014478	0.015574	0.0126792	0.0136137	0.0107238	0.0173242	0.0163125	0.0184575	0.0122886	0.0126269	0.0599583	0.0670911	0.0593486	0.216234	0.233164	0.223557	0.214468	0.223949	0.22114	0.116875	0.052033	0.102539	0.107194	0.0231142	0.0214892	0.0232373	0.0227909	0.197777	0.16096	0.174923	0.146927	0.177086	0.217145	0.0856554	0.0457869	0.0789851
41/2OH:1 SM	0.0552896	0.0577653	0.059364	0.0600066	0.0507492	0.0421016	0.0114152	0.0119465	0.00926296	0.0106272	0.00889394	0.0125713	0.012055	0.0141355	0.00863145	0.00862565	0.0515291	0.0520859	0.0478228	0.130142	0.139738	0.133459	0.131271	0.135016	0.132879	0.0652475	0.0305944	0.0590349	0.0614759	0.0176721	0.0151716	0.0143488	0.0166577	0.106002	0.0788293	0.0924723	0.0777631	0.0939294	0.108029	0.060766	0.0298478	0.0563297
42/2OH:1 SM	0.0951238	0.100171	0.101783	0.104278	0.0870775	0.0723461	0.0161216	0.0161814	0.0160716	0.0166026	0.0141968	0.0156826	0.0149712	0.0199371	0.0139076	0.0144678	0.078654	0.0794349	0.0850169	0.210857	0.231634	0.227376	0.217007	0.232227	0.232391	0.112053	0.056016	0.106452	0.110799	0.0294039	0.0243197	0.0236408	0.0269263	0.187848	0.15529	0.169142	0.139974	0.172294	0.217015	0.0945127	0.0518551	0.0910817
43/2OH:1 SM	0.0206742	0.0206199	0.0208094	0.0220645	0.0176024	0.0148357	0.00425442	0.00393701	0.00297322	0.00324038	0.00203961	0.00450557	0.00372828	0.00469043	0.00301663	0.00344964	0.0155984	0.0149548	0.0141357	0.0444219	0.0488784	0.0478574	0.046419	0.0496054	0.0488657	0.0204505	0.0106091	0.0201039	0.0212576	0.00565688	0.0048477	0.00458259	0.0056036	0.0385243	0.0294801	0.0329252	0.0267131	0.0337609	0.0399941	0.027341	0.0109527	0.028526
44/2OH:1 SM	0.0124726	0.0143292	0.0124159	0.0132276	0.00937564	0.00843218	0.00237066	0.00165227	0.00168226	0.00148661	0.00161555	0.00212132	0.00238747	0.00246982	0.00182483	0.00129615	0.0053759	0.00541297	0.00654986	0.0260836	0.0290108	0.029677	0.0280044	0.0304498	0.0288651	0.0122326	0.00694268	0.0129783	0.0129569	0.00303315	0.00179165	0.00216333	0.0021587	0.0241317	0.0200861	0.0213743	0.019764	0.0233141	0.0278728	0.0115968	0.00708526	0.0133042
31/2OH:2 SM	0.022486	0.0232186	0.0260334	0.0227427	0.0188075	0.0199587	0.0134624	0.0138275	0.0100543	0.0103466	0.00926296	0.0129403	0.014023	0.0145827	0.0108454	0.0105636	0.0075034	0.00467976	0.00879216	0.00981851	0.00939695	0.0167752	0.0146814	0.0238747	0.0229557	0.0143626	0.0126379	0.0148765	0.0155829	0.0151541	0.00971612	0.00836072	0.0175421	0.026551	0.0303726	0.027699	0.0236283	0.0257011	0.0252008	0.00933287	0.0117707	0.0109959
32/2OH:2 SM	0.023378	0.0238769	0.0222209	0.0240552	0.013551	0.0104854	0.00394969	0.00396233	0.00528207	0.00418331	0.00453874	0.00511862	0.004858	0.00413523	0.00510884	0.00501998	0.010102	0.0109785	0.0113052	0.0153393	0.0152842	0.0125797	0.0132938	0.0136041	0.0125756	0.0169601	0.0362564	0.0212354	0.0214157	0.00426616	0.00487854	0.00492952	0.00500002	0.0345786	0.0506751	0.0370391	0.0341038	0.0312446	0.0327548	0.0115985	0.00896115	0.0107284
33/2OH:2 SM	0.0225848	0.022845	0.0225574	0.0235802	0.00926836	0.00963861	0.0063797	0.00573588	0.00400001	0.00426616	0.00379474	0.00736213	0.00691381	0.00577931	0.00447215	0.00470108	0.00884319	0.00813643	0.00880352	0.0139603	0.0132743	0.0125586	0.0127518	0.0129265	0.0125441	0.0122076	0.0226199	0.014926	0.0156869	0.00360556	0.00432436	0.00435891	0.0176572	0.0245398	0.0335267	0.0248996	0.0232201	0.0224244	0.0237711	0	0.00796877	0
34/2OH:2 SM	0.186611	0.190525	0.184569	0.191289	0.0671804	0.0572946	0.028897	0.0272911	0.0326769	0.0288261	0.0309063	0.0378735	0.0361888	0.0311438	0.0355034	0.0343631	0.0746507	0.0556202	0.0634036	0.115748	0.111741	0.111868	0.106971	0.11557	0.110163	0.0923356	0.140572	0.109159	0.110163	0.0323464	0.037356	0.0381357	0.0312196	0.1665	0.202387	0.162384	0.146705	0.148231	0.152192	0.0948394	0.0933011	0.0945283
35/2OH:2 SM	0.0391542	0.0392811	0.0394934	0.0389218	0.0129167	0.0125507	0.0102337	0.00990471	0.0109139	0.010487	0.00980322	0.0172321	0.0169026	0.013275	0.0125319	0.0115963	0.0125506	0.0124595	0.0120917	0.0258437	0.0249914	0.0258528	0.0243818	0.0277597	0.0257172	0.018324	0.0226179	0.0215405	0.0221622	0.00917618	0.00948698	0.01069	0.0108548	0.0306803	0.0334092	0.0296709	0.0270902	0.0283284	0.0290845	0.0320423	0.0283773	0.0307921
36/2OH:2 SM	0.119559	0.119156	0.120527	0.117382	0.0457154	0.038797	0.0303701	0.0274456	0.0263622	0.0241924	0.0240192	0.0363747	0.0328218	0.0271748	0.0315859	0.0297745	0.0377486	0.0446285	0.0338515	0.0959189	0.0946282	0.0922657	0.0895023	0.0958321	0.0927737	0.0531717	0.0496483	0.0558904	0.0579386	0.0222089	0.0269371	0.0292481	0.0204762	0.0983465	0.0918116	0.0878493	0.0775319	0.0846542	0.0899421	0.331832	0.302333	0.295903
37/2OH:2 SM	0.0229018	0.0223559	0.02523	0.0241977	0.0111318	0.0096438	0.00574459	0.00604156	0.00352137	0.00360556	0.00383407	0.00772665	0.00877508	0.00600836	0.00452771	0.0059917	0.00773312	0.00760928	0.00644985	0.0230834	0.0235349	0.0223378	0.0212579	0.0230915	0.0240061	0.0118318	0.00923593	0.0114261	0.0116511	0.0028178	0.00398749	0.00428954	0.0041473	0.0228418	0.0210848	0.0211131	0.0205472	0.0200026	0.0221748	0.0326351	0.0200674	0.0325195
38/2OH:2 SM	0.0440508	0.0438852	0.0454184	0.0443833	0.0240317	0.0200387	0.00529153	0.00615634	0.00488878	0.00430118	0.00444973	0.00480626	0.00551365	0.00513812	0.00474343	0.00495986	0.0161431	0.0195755	0.0163338	0.0553016	0.0557846	0.0533768	0.050993	0.0572152	0.0539282	0.0280072	0.0174895	0.0269911	0.0269048	0.00712045	0.00642655	0.00724575	0.00753001	0.0524276	0.041953	0.0444437	0.0416915	0.0440315	0.0498239	0.0813095	0.0603092	0.0692659
39/2OH:2 SM	0.0229998	0.022309	0.0237298	0.023102	0.0147645	0.0129571	0	0	0	0	0	0	0	0	0	0.00293939	0.00765514	0.0080375	0.00716944	0.0325828	0.0342668	0.0316775	0.0316906	0.0333751	0.0320076	0.0179237	0.00943412	0.0160316	0.0164584	0.00431279	0	0	0	0.0303543	0.022009	0.0261008	0.0233912	0.0263655	0.0261963	0.0229733	0.0141955	0.0200128
40/2OH:2 SM	0.0876337	0.0886108	0.0908009	0.0906877	0.0623675	0.0522519	0.0109433	0.0102756	0.00808093	0.00837267	0.00693547	0.00884884	0.00784865	0.00825842	0.0076486	0.00850304	0.0370588	0.0412526	0.0397043	0.144024	0.154589	0.142925	0.136988	0.151823	0.14688	0.0813104	0.0397383	0.0733226	0.0768134	0.0167732	0.0121834	0.0121928	0.0149152	0.134012	0.099215	0.112133	0.099347	0.115939	0.125915	0.0590461	0.0323713	0.0537091
41/2OH:2 SM	0.0605224	0.0608205	0.0633231	0.0633246	0.0464937	0.0377305	0.011206	0.0109862	0.00607457	0.00658032	0.00517689	0.00837267	0.00784227	0.00919252	0.00493966	0.00458259	0.0301522	0.0328294	0.0329557	0.112354	0.12167	0.116036	0.110653	0.120383	0.11875	0.0605303	0.0296628	0.0553426	0.0590724	0.0135821	0.00753665	0.00756314	0.0124166	0.096674	0.0662003	0.0811264	0.0721977	0.0831796	0.0867866	0.0419743	0.0190779	0.0393856
42/2OH:2 SM	0.153065	0.155976	0.162608	0.162372	0.126209	0.102851	0.0300982	0.0303314	0.0308206	0.0305702	0.0268036	0.0220158	0.0219722	0.0258088	0.027133	0.0272609	0.158903	0.158956	0.17627	0.308838	0.339139	0.329692	0.310932	0.347387	0.347381	0.168969	0.0874749	0.16219	0.170011	0.0558253	0.0502029	0.0487224	0.0532472	0.269359	0.202116	0.231038	0.197117	0.238336	0.276705	0.184096	0.100842	0.180084
43/2OH:2 SM	0.0279122	0.0281157	0.0287435	0.0292823	0.0231721	0.017902	0.00668586	0.00622097	0.00285132	0.00301497	0.00330152	0.00441589	0.00539447	0.00605809	0.00242487	0.0031273	0.0168485	0.0148946	0.0155087	0.0581311	0.0641064	0.0635205	0.0598997	0.0662131	0.065839	0.027716	0.0148149	0.026776	0.0287293	0.0065955	0.00486828	0.00426616	0.00603328	0.0478854	0.0345455	0.040433	0.0362547	0.0426945	0.0471827	0.0501168	0.0118584	0.0523093
44/2OH:2 SM	0.0214446	0.0218044	0.0215924	0.0225599	0.0163193	0.0121911	0.00189209	0.00315437	0.00212603	0.002	0.00240832	0.00263249	0.00204695	0.00314166	0.0018412	0.00228692	0.0103777	0.00966969	0.0108709	0.0430268	0.0473669	0.0487996	0.0455908	0.049342	0.0464011	0.0206408	0.0117354	0.021868	0.0222235	0.0027074	0.00224722	0.00347851	0.00467976	0.0399322	0.0268774	0.0333362	0.0316418	0.0358349	0.0389265	0.0184973	0.00770722	0.0202545
31/3OH:0 SM	0.0247721	0.020096	0.0292528	0.0157582	0.0251722	0.0251195	0.0191101	0.0167961	0.0131379	0.0145029	0.0111064	0.016734	0.0158516	0.0195653	0.0146007	0.013296	0.0102643	0.00577931	0	0.0115893	0.0112196	0.0196348	0.0167929	0.0277001	0.0247723	0.0183065	0.0144748	0.0169477	0.0180839	0.0181451	0.01335	0.00963342	0.0185839	0.0326618	0.0385989	0.0347533	0.0304486	0.0305144	0.0336088	0	0	0
32/3OH:0 SM	0.00676762	0.00704988	0.00823417	0.00816097	0.01135	0.0101398	0.0291037	0.0269437	0.0399743	0.0308769	0.0375282	0.0359552	0.0306277	0.0303749	0.0321275	0.0293761	0.0237808	0.0369445	0.0258044	0.00499001	0.00495986	0.00594983	0.00620488	0	0.00644985	0.00505967	0.00592456	0.0064576	0.00805614	0.0155738	0.0250851	0.0272267	0.0170043	0.00943412	0.0144912	0.0112209	0.00794993	0.00930605	0.0180877	0.0175375	0.0187236	0.0143175
33/3OH:0 SM	0.0036194	0.00453874	0.00513812	0.00475396	0	0	0.0377973	0.0353005	0.0345842	0.030979	0.0333384	0.0442587	0.0400762	0.0367266	0.0333033	0.0315241	0.0150112	0.0256765	0.0178098	0.00287576	0.00347851	0.00513812	0.0026096	0	0.00556779	0.0029749	0.00374167	0	0.00342053	0.020794	0.0265664	0.0289569	0.0216383	0.00840843	0.0118735	0	0.00627698	0	0	0.0116205	0.0117112	0.0110697
34/3OH:0 SM	0	0	0	0	0	0	0.0140159	0.0120144	0.00999517	0.00827657	0.00902786	0.0173527	0.0142321	0.0174562	0.0130356	0.0116823	0.0287081	0.0411239	0.0263326	0	0	0	0	0	0	0	0	0	0	0.012476	0.0206075	0.0223647	0.0142398	0	0	0	0	0	0	0.0190579	0.0142291	0.0162902
34/3OH:0 SM	0.0206822	0.0203192	0.0226727	0.0200652	0.0189805	0.0190513	0.2186	0.204452	0.289081	0.271346	0.282135	0.25622	0.226191	0.222793	0.292844	0.27004	0.0898444	0.142025	0.0993461	0.0148099	0.0148767	0.0171214	0.0161723	0.0177086	0.019428	0.0137406	0.0167728	0.0255691	0.0267983	0.198846	0.233239	0.255501	0.204568	0.0194265	0.0229674	0.0187289	0.0175727	0.0196586	0.0246093	0.0861089	0.0846482	0.0772481
35/3OH:0 SM	0	0	0.00597498	0.00634039	0.00602498	0.0055498	0.0401454	0.0382731	0.0433516	0.0422018	0.0415833	0.0593706	0.0537439	0.0499755	0.0419249	0.0397825	0.00918163	0.0139125	0.0107703	0	0.00435891	0.00389873	0.00356371	0.00676762	0.00549548	0.00439319	0.00424265	0.00525359	0.00594142	0.0241026	0.0253388	0.0285747	0.0248093	0	0	0	0	0	0	0.0161584	0.0102301	0.0126458
36/3OH:0 SM	0	0	0	0	0	0	0.00274773	0.00222935	0.00204451	0.00162481	0.00260385	0.00248596	0	0.00219089	0.00173494	0.00127671	0.00292746	0.00343512	0.00330152	0	0	0	0	0	0	0	0	0	0	0.00216102	0.00320937	0.00281248	0.00309839	0	0	0	0	0	0	0	0	0
36/3OH:0 SM	0.0089332	0.00826448	0.00482703	0.00762897	0.0053759	0.00443848	0.0326298	0.0312632	0.0496924	0.0470371	0.0493601	0.0315417	0.0295601	0.0277941	0.0381706	0.0365307	0.0126263	0.0165127	0.0125891	0.00593299	0.00571842	0.00776539	0.00842031	0.00939162	0.00882621	0	0.0044272	0.0065955	0.00647307	0.0277738	0.0305636	0.0338843	0.0289008	0.00505967	0	0	0.00630084	0	0	0.0264433	0.0209138	0.0233649
37/3OH:0 SM	0.0128979	0.0139934	0.0145617	0.0130631	0.0113601	0.0113348	0.00971612	0.00921425	0.00808711	0.00798758	0.00777825	0.00925756	0.00871791	0.00905551	0.00779751	0.00742974	0.00488878	0.00334665	0.00583955	0.00615634	0.00623703	0.0105647	0.00924675	0.015201	0.0135733	0.00863145	0.00702145	0.00852653	0.00927375	0.00969551	0.0064576	0.00609101	0.0116263	0.0155401	0.0189948	0.0167553	0.0146124	0.0147553	0.016238	0.00476447	0.00754991	0.00685571
38/3OH:0 SM	0.00558573	0.00597498	0.00661065	0.0052631	0.00317806	0	0.00325577	0.00258264	0.00298161	0.00250799	0.00334665	0.00304631	0.00257682	0.00340588	0.00272581	0.0021	0.00346411	0.00346411	0.00354966	0.00740952	0.00817933	0.00813028	0.00852067	0.00864302	0.00701433	0.0033764	0.002494	0.00374167	0.00413523	0.00228035	0.00191833	0.00192614	0.00392429	0.00623703	0	0.00611559	0.00583098	0.00590766	0.00866613	0	0	0
40/3OH:0 SM	0.00756975	0.00831875	0.0075034	0.00714149	0.00753001	0.00617256	0.00359166	0.00379474	0.00251992	0.00241247	0.00257682	0.00306595	0.00393701	0.00392429	0.00248998	0.0016	0.00952905	0.00784865	0.0078359	0.0165998	0.0165053	0.0189317	0.0176009	0.0191163	0.0174183	0.00733491	0.00383407	0.00822809	0.0072181	0	0	0	0	0.0150256	0	0.0105548	0	0.0112233	0.0155624	0.00666338	0.00501998	0.00561252
41/3OH:0 SM	0.00516723	0.00430118	0.00504977	0.00371484	0.00469043	0.0041473	0.00311609	0.00347851	0.0018	0.0015843	0.0017	0.00277309	0.00172337	0.00320937	0.00171464	0.00191573	0.00775894	0.0058737	0.0063246	0.0103515	0.00993998	0.0116462	0.0103045	0.0120657	0.00951855	0.00421902	0.00232164	0.00360556	0.0044272	0	0.00196214	0	0	0.00839653	0.00827657	0.00833076	0.00789945	0.00592456	0.00826448	0	0	0
42/3OH:0 SM	0.00725954	0.00647307	0.00657272	0.00732127	0.0064885	0.00590766	0.00397493	0.00392429	0.00291033	0.00344964	0	0.0028775	0.00500002	0.0054498	0	0.00310645	0.00969551	0.00614821	0.00714149	0.0161646	0.0144471	0.017869	0.0164883	0.0174454	0.0162978	0.00704988	0.00415934	0.00682647	0.00693547	0	0	0	0	0	0.0139293	0	0	0.0103943	0.0129523	0	0	0
43/3OH:0 SM	0	0	0	0	0.00420715	0.00549548	0.0023	0	0	0	0	0	0	0	0	0	0.00681914	0.00581381	0.0053759	0	0	0	0	0	0	0	0	0	0	0	0	0	0	0	0	0	0	0	0	0	0	0
